# Supplementary material for: Genomic Insights into Global blaCTX-M-55-Positive Escherichia coli Epidemiology and Transmission Characteristics
Source: Microbiol Spectr. 2023 Jun 26;11(4):e01089-23. doi: 10.1128/spectrum.01089-23 (PMC10434037; doi:10.1128/spectrum.01089-23)
Supplement: Supplemental file 2 — Tables S1-S5. Download spectrum.01089-23-s0002.xlsx, XLSX file, 6.3 MB [file spectrum.01089-23-s0002.xlsx]

## Sheet: Contents
Additional Tables
Contents
Table. S1.Background information of 2144 isolates.
Table. S2. Information on the ST distribution of 2144 isolates.
Table. S3.Number of SNPs between two isolates.
Table. S4. The abundance of the 258 ARG subtypes in the 2144 isolates.
Table. S5. 243 blaCTX-M variants background information.

## Sheet: Table. S1
Table. S1.Background information of 2144 isolates.
BioSample	Assembly	Collection date	Country	Regions	Sample origions
SAMEA3531781	GCA_020368545.1	2015	Thailand	Asia	Human
SAMN21894708	GCA_020417445.1	2019	NA	NA	NA
SAMN21894581	GCA_020420795.1	2019	NA	NA	NA
SAMN21894720	GCA_020416965.1	2019	NA	NA	NA
SAMN21894602	GCA_020418765.1	2019	NA	NA	NA
SAMN21928367	GCA_020422465.1	2019	China	Asia	Animals and related foods
SAMN21928355	GCA_020422865.1	2018	China	Asia	Animals and related foods
SAMN21928396	GCA_020422125.1	2018	China	Asia	Animals and related foods
SAMN21894630	GCA_020416315.1	2019	NA	NA	NA
SAMN22368882	GCA_020534405.1	NA	USA	North America	NA
SAMN12586887	GCA_017675785.1	2022	China	Asia	Human
SAMN18082865	GCA_017674345.1	2018	Australia	Oceania	Human
SAMN12586851	GCA_017676645.1	2022	China	Asia	Animals and related foods
SAMD00108803	GCA_017729035.1	2015	Thailand	Asia	NA
SAMD00282666	GCA_017733195.1	2018	Myanmar	Asia	NA
SAMD00111734	GCA_017729115.1	2012	Thailand	Asia	NA
SAMN10992249	GCA_020855795.1	NA	Cambodia	Asia	Human
SAMN23584187	GCA_021061505.1	2021	USA	North America	Animals and related foods
SAMN16340125	GCA_016387445.1	2018	USA	North America	Human
SAMN16340186	GCA_016391025.1	2019	USA	North America	Human
SAMN17167975	GCA_016458155.1	2022	China	Asia	Human
SAMN15719865	GCA_016761335.1	2018	Bangladesh	Asia	Human
SAMN17386895	GCA_016837645.1	2022	Hungary	Europe	Animals and related foods
SAMN13058716	GCA_016990495.1	2019	Brazil	South America	Animals and related foods
SAMN18007531	GCA_016973835.1	2021	USA	North America	Animals and related foods
SAMN13058738	GCA_016991135.1	2016	Brazil	South America	Human
SAMN13058700	GCA_016991815.1	2019	Brazil	South America	Animals and related foods
SAMEA5930178	GCA_017047115.1	NA	NA	NA	NA
SAMEA5930147	GCA_017047655.1	NA	NA	NA	NA
SAMEA5930237	GCA_017045955.1	NA	NA	NA	NA
SAMEA5930176	GCA_017047155.1	NA	NA	NA	NA
SAMN04157980	GCA_001509665.1	2014	China	Asia	Human
SAMN04376787	GCA_001615985.1	2012	China	Asia	Animals and related foods
SAMN05928913	GCA_001892055.1	2022	China	Asia	Environment
SAMN05928894	GCA_001892595.1	2022	China	Asia	Animals and related foods
SAMN05929006	GCA_001894565.1	2022	China	Asia	Animals and related foods
SAMN05928872	GCA_001892435.1	2022	China	Asia	Animals and related foods
SAMN05928920	GCA_001892185.1	2022	China	Asia	Animals and related foods
SAMN05928977	GCA_001894065.1	2022	China	Asia	Animals and related foods
SAMN05928922	GCA_001892745.1	2022	China	Asia	Animals and related foods
SAMN05832830	GCA_001901655.1	2016	China	Asia	Human
SAMN05860380	GCA_002918015.1	2015	India	Asia	Animals and related foods
SAMN08534286	GCA_002941445.1	2016	China	Asia	Animals and related foods
SAMN08534256	GCA_002959295.1	2016	China	Asia	Animals and related foods
SAMN08533376	GCA_002943155.1	2022	Canada	North America	Environment
SAMN08533375	GCA_002943245.1	2022	Canada	North America	Environment
SAMN08446298	GCA_002991645.1	2022	China	Asia	Environment
SAMN07556683	GCA_003292315.1	2022	China	Asia	Human
SAMN10394871	GCA_003831055.1	2015	Thailand	Asia	Human
SAMN10358830	GCA_003830065.1	2015	Thailand	Asia	Animals and related foods
SAMN10358833	GCA_003830075.1	2015	Thailand	Asia	Animals and related foods
SAMN10394864	GCA_003830935.1	2015	Thailand	Asia	Animals and related foods
SAMN10219252	GCA_004301465.1	2017	China	Asia	Human
SAMN10620169	GCA_004569165.1	2018	USA	North America	Human
SAMN12651263	GCA_008373595.1	2018	China	Asia	Animals and related foods
SAMN12651266	GCA_008373945.1	2018	China	Asia	Animals and related foods
SAMN10516552	GCA_009394595.1	2022	China	Asia	Human
SAMD00168435	GCA_009176965.1	2018	Japan	Asia	NA
SAMN10516527	GCA_009394275.1	2022	China	Asia	Animals and related foods
SAMN10715997	GCA_009653625.1	2017	South Korea	Asia	Human
SAMN13028214	GCA_009647845.1	2018	China	Asia	Human
SAMN10516551	GCA_009394625.1	2022	China	Asia	Human
SAMN12625032	GCA_009812335.1	2022	China	Asia	Animals and related foods
SAMN11928056	GCA_009821895.1	NA	NA	NA	Animals and related foods
SAMN11928120	GCA_009823155.1	NA	NA	NA	Human
SAMN13743100	GCA_011045895.1	2022	China	Asia	Animals and related foods
SAMN14465524	GCA_012036615.1	2015	Canada	North America	Environment
SAMN14465465	GCA_012036855.1	2015	Canada	North America	Animals and related foods
SAMN14465502	GCA_012035505.1	2014	Canada	North America	Animals and related foods
SAMN13738177	GCA_012063225.1	2022	South Korea	Asia	Animals and related foods
SAMN09460055	GCA_012297585.1	2017	Singapore	Asia	Human
SAMN09460105	GCA_012297825.1	2017	Singapore	Asia	Human
SAMN07608077	GCA_012419765.1	2017	USA	North America	Animals and related foods
SAMEA3545789	GCA_012502155.1	NA	NA	NA	NA
SAMEA3531757	GCA_012503095.1	2015	Thailand	Asia	Environment
SAMN14167375	GCA_012695805.1	2020	USA	North America	Animals and related foods
SAMN04122820	GCA_012775435.1	2015	USA	North America	Human
SAMN04096284	GCA_012774435.1	2015	USA	North America	Human
SAMN14558287	GCA_012885585.1	NA	Ecuador	South America	NA
SAMN12599978	GCA_013022445.1	2015	Laos	Asia	Human
SAMN12599877	GCA_013021145.1	2015	Laos	Asia	Human
SAMN12600050	GCA_013021725.1	2015	Laos	Asia	Human
SAMN07682643	GCA_013038765.1	2022	China	Asia	Animals and related foods
SAMN07682640	GCA_013038285.1	2016	China	Asia	Environment
SAMN14694483	GCA_013072965.1	2022	China	Asia	Environment
SAMEA3531632	GCA_013078705.1	2015	Thailand	Asia	Human
SAMEA3531741	GCA_013078105.1	2015	Thailand	Asia	Human
SAMEA3531734	GCA_013077025.1	2015	Thailand	Asia	Environment
SAMEA3531654	GCA_013077525.1	2015	Thailand	Asia	Environment
SAMEA3531750	GCA_013078345.1	NA	NA	NA	NA
SAMEA3531709	GCA_013078245.1	2015	Thailand	Asia	Human
SAMEA3531765	GCA_013076855.1	2015	Thailand	Asia	Environment
SAMN14912212	GCA_013095775.1	2018	USA	North America	Animals and related foods
SAMN14908721	GCA_013155015.1	2016	China	Asia	Human
SAMN13975257	GCA_013131455.1	2018	China	Asia	Animals and related foods
SAMN10613780	GCA_013347005.1	2015	China	Asia	Human
SAMN15394022	GCA_013391825.1	2022	China	Asia	Animals and related foods
SAMN15515931	GCA_013425085.1	2018	Peru	South America	Animals and related foods
SAMEA6658649	GCA_013792855.1	2016	Cambodia	Asia	Human
SAMEA6658688	GCA_013793545.1	2016	Cambodia	Asia	Human
SAMEA6658680	GCA_013793745.1	2016	Cambodia	Asia	Human
SAMN14912219	GCA_013829425.1	2018	USA	North America	Animals and related foods
SAMN13613893	GCA_014170865.1	2016	Canada	North America	Animals and related foods
SAMN14734194	GCA_014573275.1	2015	South Korea	Asia	Human
SAMN14766512	GCA_014576155.1	2011	South Korea	Asia	Human
SAMN14734163	GCA_014605935.1	2014	South Korea	Asia	Human
SAMN14734276	GCA_014583335.1	2018	South Korea	Asia	Human
SAMN14734222	GCA_014575235.1	2017	South Korea	Asia	Human
SAMN14734206	GCA_014582995.1	2015	South Korea	Asia	Human
SAMN12429442	GCA_014714415.1	2013	Sweden	Europe	Environment
SAMN12429439	GCA_014713955.1	2013	Sweden	Europe	Environment
SAMN14395495	GCA_014775995.1	2011	China	Asia	Human
SAMN16282952	GCA_014784175.1	2020	USA	North America	Animals and related foods
SAMEA6624245	GCA_902826585.1	2018	Ecuador	South America	Animals and related foods
SAMEA6624252	GCA_902826785.1	2018	Ecuador	South America	Human
SAMEA6624256	GCA_902826895.1	2018	Ecuador	South America	Animals and related foods
SAMEA6624363	GCA_902828315.1	2018	Ecuador	South America	Animals and related foods
SAMEA6624331	GCA_902827965.1	2018	Ecuador	South America	Human
SAMEA6624428	GCA_902828745.1	2018	Ecuador	South America	Animals and related foods
SAMEA6624301	GCA_902828985.1	2018	Ecuador	South America	Animals and related foods
SAMEA6624371	GCA_902828325.1	2018	Ecuador	South America	Animals and related foods
SAMEA6624291	GCA_902827605.1	2018	Ecuador	South America	Human
SAMN15904751	GCA_015290445.1	2012	China	Asia	Human
SAMN09460104	GCA_015327145.1	2017	Singapore	Asia	Human
SAMN16120647	GCA_014904235.2	2018	China	Asia	Animals and related foods
SAMN24373025	GCA_021342505.1	2020	China	Asia	Human
SAMN23570339	GCA_021207935.1	2014	Norway	Europe	Human
SAMN23570338	GCA_021207135.1	2014	Norway	Europe	Human
SAMN21237513	GCA_021416995.1	2022	China	Asia	Human
SAMEA8218008	GCA_021421685.1	2018	Germany	Europe	Environment
SAMN24394415	GCA_021398875.1	2020	China	Asia	Human
SAMN18104153	GCA_021439705.1	2016	France	Europe	Animals and related foods
SAMEA5961816	GCA_021454425.1	NA	NA	NA	NA
SAMEA5961820	GCA_021454385.1	NA	NA	NA	NA
SAMEA5961817	GCA_021453045.1	NA	NA	NA	NA
SAMN14437636	GCA_021485395.1	2022	China	Asia	Human
SAMN14437677	GCA_021485935.1	2022	China	Asia	Human
SAMN24818886	GCA_021493755.1	2018	South Africa	Africa	Plants and related foods
SAMN09829083	GCA_021664715.1	2017	China	Asia	Human
SAMN16278810	GCA_021697445.1	2018	Peru	South America	Animals and related foods
SAMN16278804	GCA_021697715.1	2017	Peru	South America	Animals and related foods
SAMN16278801	GCA_021699765.1	2018	Peru	South America	Animals and related foods
SAMN25518944	GCA_021942455.1	NA	Ecuador	South America	Animals and related foods
SAMD00393904	GCA_022179945.1	2019	NA	NA	NA
SAMN05437834	GCA_022546735.1	2015	China	Asia	Human
SAMN05437841	GCA_022546855.1	2015	China	Asia	Human
SAMN25236406	GCA_022494705.1	2012	Japan	Asia	NA
SAMN05437833	GCA_022546695.1	2012	China	Asia	Human
SAMEA5934612	GCA_902500045.1	2013	Spain	Europe	NA
SAMN26934417	GCA_022761465.1	2021	China	Asia	Human
SAMN26934423	GCA_022761665.1	2021	China	Asia	Human
SAMEA5934604	GCA_902500075.1	2013	Spain	Europe	NA
SAMN26804749	GCA_022696305.1	2021	China	Asia	Animals and related foods
SAMN26804730	GCA_022698665.1	2021	China	Asia	Environment
SAMN26934400	GCA_022761225.1	2021	China	Asia	Human
SAMEA7519472	GCA_905133775.1	2013	France	Europe	Human
SAMEA7519450	GCA_905133655.1	2013	France	Europe	Human
SAMEA7746137	GCA_916160645.1	2012	Netherlands	Europe	Human
SAMEA6658697	GCA_020284985.1	2016	Cambodia	Asia	Human
SAMN15659099	GCA_017150935.1	2018	China	Asia	Environment
SAMN08397974	GCA_002909515.2	2017	Brazil	South America	Animals and related foods
SAMN08397975	GCA_002909565.3	2017	Brazil	South America	Animals and related foods
SAMN04916757	GCA_012900165.1	2022	USA	North America	Human
SAMN07682599	GCA_013039225.1	2012	China	Asia	Human
SAMN13613891	GCA_014172355.1	2016	Canada	North America	Animals and related foods
SAMN17807581	GCA_017164375.1	2022	Singapore	Asia	Human
SAMN15659098	GCA_017150915.1	2018	China	Asia	Animals and related foods
SAMN17807583	GCA_017164315.1	2022	Singapore	Asia	Human
SAMN18477989	GCA_017813535.1	2017	India	Asia	Animals and related foods
SAMN16077149	GCA_017821095.1	2018	USA	North America	Animals and related foods
SAMEA6813683	GCA_017910395.1	2018	Viet Nam	Asia	Animals and related foods
SAMEA6813718	GCA_017910155.1	2018	Viet Nam	Asia	Human
SAMEA7059249	GCA_018255995.1	2017	Viet Nam	Asia	Human
SAMN14119825	GCA_018295535.1	2022	China	Asia	Animals and related foods
SAMN17371872	GCA_018438465.1	2017	Germany	Europe	Human
SAMN14163400	GCA_018463925.1	2018	China	Asia	Human
SAMN19288765	GCA_018464205.1	2021	NA	NA	NA
SAMEA8100984	GCA_018556065.1	2015	Australia	Oceania	NA
SAMN18720360	GCA_018587765.1	2018	Australia	Oceania	Human
SAMN19602645	GCA_018862335.1	2019	China	Asia	Animals and related foods
SAMN19602656	GCA_018862095.1	2019	China	Asia	Animals and related foods
SAMN17245958	GCA_018988385.1	2018	China	Asia	Animals and related foods
SAMN18397585	GCA_019049795.1	2019	China	Asia	Environment
SAMN19796983	GCA_019054595.1	2016	China	Asia	Human
SAMN16830862	GCA_019146095.1	2018	China	Asia	Human
SAMN16830805	GCA_019147245.1	2018	China	Asia	Human
SAMN19872721	GCA_019148645.1	2013	China	Asia	Human
SAMN19872726	GCA_019148625.1	2015	China	Asia	Human
SAMN19872718	GCA_019148955.1	2015	China	Asia	Human
SAMN19872725	GCA_019148765.1	2015	China	Asia	Human
SAMN20033146	GCA_019216265.1	2018	Australia	Oceania	Human
SAMN17183468	GCA_019365825.1	NA	China	Asia	Animals and related foods
SAMN17183421	GCA_019366445.1	NA	China	Asia	Animals and related foods
SAMN17183297	GCA_019369225.1	NA	China	Asia	Animals and related foods
SAMN17183276	GCA_019369695.1	NA	China	Asia	Animals and related foods
SAMN17183533	GCA_019364885.1	NA	China	Asia	Animals and related foods
SAMN17183325	GCA_019368685.1	NA	China	Asia	Animals and related foods
SAMN17183811	GCA_019371025.1	NA	China	Asia	Animals and related foods
SAMN17183343	GCA_019368345.1	NA	China	Asia	Animals and related foods
SAMN17183288	GCA_019369415.1	NA	China	Asia	Animals and related foods
SAMN17183340	GCA_019368385.1	NA	China	Asia	Animals and related foods
SAMN17183766	GCA_019371885.1	NA	China	Asia	Animals and related foods
SAMN17183790	GCA_019371425.1	NA	China	Asia	Animals and related foods
SAMN17183573	GCA_019373625.1	NA	China	Asia	Animals and related foods
SAMN17183750	GCA_019375275.1	NA	China	Asia	Animals and related foods
SAMN17183751	GCA_019375285.1	NA	China	Asia	Animals and related foods
SAMN18614021	GCA_019436565.1	2022	China	Asia	Animals and related foods
SAMN20568181	GCA_019660665.1	2015	China	Asia	Human
SAMN20568190	GCA_019660475.1	2015	China	Asia	Human
SAMN21170826	GCA_019850165.1	NA	USA	North America	NA
SAMN19575540	GCA_019879295.1	2022	China	Asia	Human
SAMN17600806	GCA_019926805.1	2019	China	Asia	Human
SAMN20888915	GCA_019963135.1	2019	Ecuador	South America	Environment
SAMN20882149	GCA_019962395.1	2019	Ecuador	South America	Plants and related foods
SAMN20930922	GCA_020168275.1	2018	China	Asia	Human
SAMN18875265	GCA_020170795.1	2019	USA	North America	Animals and related foods
SAMN14118488	GCA_020297865.1	2017	Australia	Oceania	Human
SAMN19016857	GCA_020362165.1	2019	Denmark	Europe	Human
SAMN21894697	GCA_020417185.1	2019	NA	NA	NA
SAMN21894682	GCA_020418225.1	2019	NA	NA	NA
SAMN21894713	GCA_020417085.1	2019	NA	NA	NA
SAMN21894645	GCA_020416305.1	2019	NA	NA	NA
SAMN21894641	GCA_020416505.1	2019	NA	NA	NA
SAMN21894698	GCA_020417245.1	2019	NA	NA	NA
SAMN21894633	GCA_020416545.1	2019	NA	NA	NA
SAMN21894739	GCA_020417285.1	2019	NA	NA	NA
SAMN21894687	GCA_020418175.1	2019	NA	NA	NA
SAMN21894710	GCA_020418265.1	2019	NA	NA	NA
SAMN21894577	GCA_020420725.1	2019	NA	NA	NA
SAMN21894605	GCA_020420665.1	2019	NA	NA	NA
SAMN21928416	GCA_020421675.1	2018	China	Asia	Animals and related foods
SAMN21928413	GCA_020421805.1	2017	China	Asia	Animals and related foods
SAMN22184019	GCA_020457755.1	2020	USA	North America	NA
SAMN21894658	GCA_020416145.1	2019	NA	NA	NA
SAMN21894695	GCA_020417265.1	2019	NA	NA	NA
SAMN23010869	GCA_020822355.1	2021	USA	North America	Animals and related foods
SAMN10992289	GCA_020872375.1	NA	Cambodia	Asia	Human
SAMN22242653	GCA_021083285.1	2016	China	Asia	Human
SAMN15344972	GCA_015644365.1	2015	Spain	Europe	Human
SAMN16793257	GCA_015693335.1	2017	Colombia	South America	Human
SAMN16442345	GCA_016123625.1	2022	China	Asia	Animals and related foods
SAMN16340185	GCA_016391035.1	2019	USA	North America	Human
SAMN16340174	GCA_016386575.1	2019	USA	North America	Human
SAMN17167963	GCA_016457545.1	2022	China	Asia	Human
SAMN11029863	GCA_016554325.1	2019	USA	North America	Animals and related foods
SAMN12109337	GCA_016616735.1	NA	NA	NA	Human
SAMN16387486	GCA_016791905.1	2018	Laos	Asia	Animals and related foods
SAMEA5930120	GCA_017047855.1	NA	NA	NA	NA
SAMEA5930260	GCA_017045535.1	NA	NA	NA	NA
SAMEA5930280	GCA_017045135.1	NA	NA	NA	NA
SAMEA5930186	GCA_017046615.1	NA	NA	NA	NA
SAMN13829725	GCA_017053035.1	2018	Qatar	Asia	Human
SAMEA5930193	GCA_017046795.1	NA	NA	NA	NA
SAMN04157978	GCA_001509655.1	2014	China	Asia	Human
SAMN05928857	GCA_001891375.1	2022	China	Asia	Animals and related foods
SAMN05928993	GCA_001894465.1	2022	China	Asia	Animals and related foods
SAMN05928935	GCA_001893085.1	2022	China	Asia	Animals and related foods
SAMN05510674	GCA_001984885.1	2016	China	Asia	Human
SAMN05928990	GCA_001894415.1	2022	China	Asia	Animals and related foods
SAMN05928988	GCA_001893635.1	2022	China	Asia	Animals and related foods
SAMN06909183	GCA_002164915.1	2022	China	Asia	Human
SAMN05828144	GCA_002216895.1	2022	China	Asia	Human
SAMN07211284	GCA_002223965.1	2015	China	Asia	Human
SAMN07357130	GCA_002250825.1	2015	Spain	Europe	Human
SAMN05892100	GCA_002918145.1	2015	India	Asia	Animals and related foods
SAMN07983310	GCA_003009035.1	2013	China	Asia	Animals and related foods
SAMN07983252	GCA_003010355.1	2013	China	Asia	Animals and related foods
SAMN07556615	GCA_003293365.1	2022	China	Asia	Human
SAMD00126568	GCA_003306255.1	2017	NA	NA	NA
SAMN07556572	GCA_003302245.1	2022	China	Asia	Human
SAMN10252233	GCA_003688245.1	2017	Mexico	North America	NA
SAMN10476562	GCA_003859315.1	2015	China	Asia	Human
SAMN10606937	GCA_003971215.1	2018	China	Asia	Animals and related foods
SAMN10219262	GCA_004120955.1	2018	China	Asia	Human
SAMN10219251	GCA_004122355.1	2017	China	Asia	Human
SAMN10620129	GCA_004566955.1	2018	USA	North America	Human
SAMN10620082	GCA_004569745.1	2017	USA	North America	Human
SAMN09988093	GCA_007844575.1	2022	China	Asia	Human
SAMN09988092	GCA_007844595.1	2022	China	Asia	Human
SAMN10985336	GCA_008273255.1	2015	Canada	North America	Animals and related foods
SAMN10985339	GCA_008273185.1	2015	Canada	North America	Animals and related foods
SAMN12651276	GCA_008373455.1	2018	China	Asia	Animals and related foods
SAMN12789773	GCA_009762415.1	2016	Cambodia	Asia	Animals and related foods
SAMN12619737	GCA_009812295.1	2022	China	Asia	Animals and related foods
SAMN09939828	GCA_009898445.1	2014	China	Asia	Animals and related foods
SAMN14134939	GCA_011077535.1	2019	China	Asia	Animals and related foods
SAMN14465429	GCA_012037825.1	2014	Canada	North America	Human
SAMN14465466	GCA_012036835.1	2014	Canada	North America	Animals and related foods
SAMN10579115	GCA_012046145.1	2018	USA	North America	Animals and related foods
SAMN13738078	GCA_012063105.1	2022	South Korea	Asia	Animals and related foods
SAMN11958807	GCA_012293565.1	2019	USA	North America	Animals and related foods
SAMN09460075	GCA_012297445.1	2017	Singapore	Asia	Human
SAMN08382781	GCA_012299985.1	2013	Singapore	Asia	Human
SAMEA3531742	GCA_012503135.1	2015	Thailand	Asia	Human
SAMEA3531631	GCA_012502995.1	2015	Thailand	Asia	Human
SAMN11420027	GCA_012660905.1	2015	Canada	North America	Human
SAMN14167344	GCA_012695845.1	2019	USA	North America	Animals and related foods
SAMN05171043	GCA_012751895.1	2022	United Kingdom	Europe	Human
SAMN04339724	GCA_012766035.1	2015	USA	North America	Human
SAMN14118483	GCA_012877285.1	2017	Australia	Oceania	Human
SAMN12731744	GCA_012980035.1	2016	Canada	North America	Human
SAMN12599846	GCA_013021825.1	2015	Laos	Asia	Human
SAMN12599976	GCA_013022365.1	2015	Laos	Asia	Human
SAMN07682618	GCA_013038105.1	2022	China	Asia	Animals and related foods
SAMN07682696	GCA_013038085.1	2016	China	Asia	Animals and related foods
SAMN07682694	GCA_013038225.1	2016	China	Asia	Animals and related foods
SAMN07682688	GCA_013038325.1	2016	China	Asia	Animals and related foods
SAMN09267348	GCA_013071545.1	2016	Brazil	South America	Animals and related foods
SAMEA3531681	GCA_013077315.1	NA	NA	NA	NA
SAMEA3531700	GCA_013077005.1	2015	Thailand	Asia	Environment
SAMEA3531645	GCA_013077605.1	2015	Thailand	Asia	Environment
SAMN14912137	GCA_013095815.1	2018	USA	North America	Animals and related foods
SAMN14912222	GCA_013095135.1	2017	USA	North America	Animals and related foods
SAMN14912553	GCA_013137655.1	2018	USA	North America	Animals and related foods
SAMN13613888	GCA_013421665.1	2016	Canada	North America	Animals and related foods
SAMN15600552	GCA_013577815.1	2018	USA	North America	Animals and related foods
SAMN13613889	GCA_014170975.1	2016	Canada	North America	Animals and related foods
SAMN14491100	GCA_014484795.1	2014	Germany	Europe	Human
SAMN14734227	GCA_014569355.1	2017	South Korea	Asia	Human
SAMN12429505	GCA_014713795.1	2022	Sweden	Europe	Human
SAMN15158856	GCA_014827535.1	2018	China	Asia	Animals and related foods
SAMEA4350771	GCA_900093935.1	2012	Viet Nam	Asia	Animals and related foods
SAMEA4853115	GCA_900536565.1	NA	NA	NA	NA
SAMEA6624337	GCA_902827825.1	2018	Ecuador	South America	Human
SAMEA6624326	GCA_902827945.1	2018	Ecuador	South America	Animals and related foods
SAMEA6624335	GCA_902827985.1	2018	Ecuador	South America	Human
SAMEA6624323	GCA_902828955.1	2018	Ecuador	South America	Animals and related foods
SAMEA6624332	GCA_902827915.1	2018	Ecuador	South America	Human
SAMD00396847	GCA_021145785.1	2020	Japan	Asia	NA
SAMD00396865	GCA_021145645.1	2020	Japan	Asia	NA
SAMN24372980	GCA_021343055.1	2018	China	Asia	Human
SAMN24372962	GCA_021343785.1	2018	China	Asia	Human
SAMN24394356	GCA_021397895.1	2020	China	Asia	Human
SAMN18446469	GCA_021439605.1	2017	Canada	North America	NA
SAMEA5961826	GCA_021452865.1	NA	NA	NA	NA
SAMEA5961843	GCA_021449745.1	NA	NA	NA	NA
SAMN15062838	GCA_021498045.1	2019	China	Asia	Animals and related foods
SAMN25232929	GCA_021582595.1	2019	USA	North America	Animals and related foods
SAMN09829079	GCA_021652575.1	2017	China	Asia	Human
SAMN09829087	GCA_021657335.1	2017	China	Asia	Human
SAMN25415170	GCA_021748785.1	2020	USA	North America	Animals and related foods
SAMN25518617	GCA_021940535.1	NA	Ecuador	South America	Animals and related foods
SAMD00393911	GCA_022180085.1	2019	NA	NA	NA
SAMN15437880	GCA_022368895.1	2022	China	Asia	Animals and related foods
SAMN26027288	GCA_022356375.1	NA	USA	North America	NA
SAMN15904650	GCA_022559285.1	2016	China	Asia	Human
SAMN26368459	GCA_022585195.1	2020	China	Asia	NA
SAMEA5934601	GCA_902499995.1	2013	Spain	Europe	NA
SAMEA5934605	GCA_902500105.1	2013	Spain	Europe	NA
SAMN26804776	GCA_022696705.1	2021	China	Asia	Environment
SAMN26804805	GCA_022697725.1	2021	China	Asia	Environment
SAMN26664073	GCA_022686635.1	2021	Kenya	Africa	Human
SAMEA7519435	GCA_905133415.1	2013	France	Europe	Human
SAMEA8387746	GCA_905397475.1	2018	NA	NA	Human
SAMEA8550490	GCA_907164395.1	2014	Rwanda	Africa	Human
SAMEA8667194	GCA_910574355.1	2018	United Kingdom	Europe	Human
SAMN05928903	GCA_001891885.1	2022	China	Asia	Animals and related foods
SAMN14590917	GCA_012915565.1	2018	USA	North America	Animals and related foods
SAMEA3531666	GCA_013077365.1	NA	NA	NA	NA
SAMN15147959	GCA_014106375.1	2017	United Kingdom	Europe	Animals and related foods
SAMN08398243	GCA_017117235.1	2011	China	Asia	Human
SAMN16913875	GCA_017781665.1	2017	China	Asia	Animals and related foods
SAMN18477995	GCA_017813415.1	2017	India	Asia	Animals and related foods
SAMN16077103	GCA_017821875.1	2018	USA	North America	Animals and related foods
SAMEA6813712	GCA_017894585.1	2018	Viet Nam	Asia	Human
SAMEA6813688	GCA_017894785.1	2018	Viet Nam	Asia	Animals and related foods
SAMEA6813685	GCA_017910775.1	2018	Viet Nam	Asia	Animals and related foods
SAMN17020110	GCA_018033605.1	NA	USA	North America	NA
SAMN15235523	GCA_018141125.1	2017	China	Asia	Animals and related foods
SAMEA104412498	GCA_018193815.1	NA	Italy	Europe	NA
SAMEA7059256	GCA_018260235.1	NA	Viet Nam	Asia	Human
SAMN08554943	GCA_018295345.1	2012	China	Asia	Human
SAMN14163475	GCA_018438225.1	2018	China	Asia	Human
SAMN14163485	GCA_018462765.1	2018	China	Asia	Human
SAMN14163502	GCA_018463085.1	2018	China	Asia	Human
SAMN14163503	GCA_018463105.1	2018	China	Asia	Human
SAMN18720419	GCA_018590585.1	2018	Australia	Oceania	Human
SAMN18720374	GCA_018589845.1	2018	Australia	Oceania	Human
SAMN18720301	GCA_018589725.1	2018	Australia	Oceania	Human
SAMN18042961	GCA_018682575.1	2019	China	Asia	Human
SAMN19602625	GCA_018862575.1	2019	China	Asia	Animals and related foods
SAMN19602605	GCA_018863095.1	2019	China	Asia	Animals and related foods
SAMN19797084	GCA_019052055.1	2018	China	Asia	Human
SAMN19796999	GCA_019054175.1	2016	China	Asia	Human
SAMN19796989	GCA_019054515.1	2015	China	Asia	Human
SAMN19945765	GCA_019070305.1	2021	USA	North America	NA
SAMN19919503	GCA_019104525.1	2019	USA	North America	Animals and related foods
SAMN20033683	GCA_019219525.1	2022	China	Asia	Environment
SAMN20033255	GCA_019215105.1	2019	Australia	Oceania	Human
SAMN20033686	GCA_019219505.1	2022	China	Asia	Environment
SAMN17183361	GCA_019367895.1	NA	China	Asia	Animals and related foods
SAMN17183460	GCA_019365985.1	NA	China	Asia	Animals and related foods
SAMN17183503	GCA_019365105.1	NA	China	Asia	Animals and related foods
SAMN17183508	GCA_019365035.1	NA	China	Asia	Animals and related foods
SAMN17183428	GCA_019366295.1	NA	China	Asia	Animals and related foods
SAMN17183458	GCA_019366025.1	NA	China	Asia	Animals and related foods
SAMN17183335	GCA_019368485.1	NA	China	Asia	Animals and related foods
SAMN17183301	GCA_019369145.1	NA	China	Asia	Animals and related foods
SAMN17183823	GCA_019370845.1	NA	China	Asia	Animals and related foods
SAMN17183292	GCA_019369345.1	NA	China	Asia	Animals and related foods
SAMN17183296	GCA_019369265.1	NA	China	Asia	Animals and related foods
SAMN17183556	GCA_019373975.1	NA	China	Asia	Animals and related foods
SAMN17183564	GCA_019373855.1	NA	China	Asia	Animals and related foods
SAMN17183592	GCA_019373255.1	NA	China	Asia	Animals and related foods
SAMN17183741	GCA_019375375.1	NA	China	Asia	Animals and related foods
SAMN17183562	GCA_019373885.1	NA	China	Asia	Animals and related foods
SAMN20560760	GCA_019492325.1	2018	Ecuador	South America	Environment
SAMD00298530	GCA_019655735.1	2021	Viet Nam	Asia	NA
SAMN20568215	GCA_019660425.1	2016	China	Asia	Human
SAMN20568169	GCA_019660745.1	2014	China	Asia	Human
SAMN14389613	GCA_019730465.1	2020	China	Asia	Human
SAMN13058737	GCA_019833705.1	2016	Brazil	South America	Human
SAMN19575504	GCA_019879845.1	2022	China	Asia	Human
SAMN17600824	GCA_019926425.1	2019	China	Asia	Human
SAMN20888962	GCA_019962655.1	2019	Ecuador	South America	NA
SAMN21898592	GCA_020259085.1	2021	USA	North America	Animals and related foods
SAMEA6658707	GCA_020285045.1	2016	Cambodia	Asia	Human
SAMN19016852	GCA_020359395.1	2019	Denmark	Europe	NA
SAMEA3531650	GCA_020368565.1	2015	Thailand	Asia	Human
SAMN05806162	GCA_020373065.1	2016	USA	North America	Human
SAMN06700868	GCA_020366745.1	2017	USA	North America	NA
SAMN21894647	GCA_020417945.1	2019	NA	NA	NA
SAMN21894650	GCA_020416285.1	2019	NA	NA	NA
SAMN21894732	GCA_020416665.1	2019	NA	NA	NA
SAMN21894655	GCA_020416115.1	2019	NA	NA	NA
SAMN21894723	GCA_020416765.1	2019	NA	NA	NA
SAMN21894727	GCA_020416885.1	2019	NA	NA	NA
SAMN21894724	GCA_020416935.1	2019	NA	NA	NA
SAMN21894671	GCA_020417755.1	2019	NA	NA	NA
SAMN21894684	GCA_020418125.1	2019	NA	NA	NA
SAMN21894669	GCA_020417845.1	2019	NA	NA	NA
SAMN12586876	GCA_017676005.1	2022	China	Asia	Animals and related foods
SAMN18320184	GCA_017735155.1	2018	USA	North America	NA
SAMN18440217	GCA_017598855.1	2020	China	Asia	Animals and related foods
SAMN22401824	GCA_020594895.1	2022	China	Asia	Animals and related foods
SAMN21893174	GCA_020702115.1	2018	Japan	Asia	Human
SAMN10992270	GCA_020855815.1	NA	Cambodia	Asia	Human
SAMN10992196	GCA_020857075.1	NA	Cambodia	Asia	Human
SAMN10992179	GCA_020873015.1	NA	Cambodia	Asia	Human
SAMN10992247	GCA_020872855.1	NA	Cambodia	Asia	Human
SAMN10992185	GCA_020872395.1	NA	Cambodia	Asia	Human
SAMD00396898	GCA_021145285.1	2020	Japan	Asia	NA
SAMN16793250	GCA_015693525.1	2017	Colombia	South America	Human
SAMN12495035	GCA_015712405.1	2019	China	Asia	Human
SAMN16826285	GCA_015959625.1	2017	USA	North America	Human
SAMN16442333	GCA_016123845.1	2022	China	Asia	Animals and related foods
SAMN17078887	GCA_016147015.1	NA	USA	North America	NA
SAMN16340187	GCA_016391015.1	2019	USA	North America	Human
SAMN17167973	GCA_016458165.1	2022	China	Asia	Human
SAMN12109393	GCA_016615555.1	NA	NA	NA	Human
SAMN10492548	GCA_016805945.1	2016	Ecuador	South America	Human
SAMN16357392	GCA_016890005.1	NA	USA	North America	Human
SAMN13058768	GCA_016991415.1	2019	Brazil	South America	Human
SAMEA5930258	GCA_017045555.1	NA	NA	NA	NA
SAMEA5930233	GCA_017045995.1	NA	NA	NA	NA
SAMEA5930255	GCA_017045795.1	NA	NA	NA	NA
SAMN05928909	GCA_001891995.1	2022	China	Asia	NA
SAMN05928945	GCA_001893155.1	2022	China	Asia	Animals and related foods
SAMN05928864	GCA_001891445.1	2022	China	Asia	Animals and related foods
SAMN05831925	GCA_002217135.1	2014	China	Asia	Human
SAMN07450612	GCA_002247975.2	2016	Thailand	Asia	Animals and related foods
SAMN07450632	GCA_002247775.2	2015	Thailand	Asia	Animals and related foods
SAMN07450634	GCA_002247735.1	2015	Thailand	Asia	Animals and related foods
SAMN07768275	GCA_002850675.5	2016	China	Asia	Human
SAMN07944241	GCA_002787935.1	2015	South Korea	Asia	Human
SAMN08534306	GCA_002941165.1	2016	China	Asia	Animals and related foods
SAMN07983277	GCA_003009875.1	2011	China	Asia	Animals and related foods
SAMN06219553	GCA_002951655.1	2022	China	Asia	Animals and related foods
SAMN07983254	GCA_003010295.1	2011	China	Asia	Animals and related foods
SAMN07983325	GCA_003008775.1	2012	China	Asia	Animals and related foods
SAMN07556494	GCA_003304905.1	2022	China	Asia	Human
SAMD00126503	GCA_003304415.1	2016	NA	NA	NA
SAMN10187508	GCA_003686485.1	2022	China	Asia	Animals and related foods
SAMN10252252	GCA_003688095.1	2017	Mexico	North America	NA
SAMN10394880	GCA_003830725.1	2015	Thailand	Asia	Human
SAMN10394865	GCA_003830865.1	2015	Thailand	Asia	Animals and related foods
SAMN12330835	GCA_007558515.1	2017	China	Asia	Human
SAMN10985353	GCA_008272935.1	2016	Canada	North America	Animals and related foods
SAMN10985357	GCA_008272765.1	2016	Canada	North America	Animals and related foods
SAMN10985355	GCA_008272885.1	2016	Canada	North America	Animals and related foods
SAMN08224465	GCA_008365015.1	2017	Ireland	Europe	Animals and related foods
SAMN10985350	GCA_008272985.1	2016	Canada	North America	Animals and related foods
SAMN10985340	GCA_008273155.1	2015	Canada	North America	Animals and related foods
SAMN10516554	GCA_009393835.1	2022	China	Asia	Human
SAMN11928132	GCA_009822885.1	NA	NA	NA	Human
SAMN11928127	GCA_009822985.1	NA	NA	NA	Human
SAMN11928111	GCA_009823295.1	NA	NA	NA	Human
SAMN14134897	GCA_011078255.1	2019	China	Asia	Animals and related foods
SAMN14134940	GCA_011077545.1	2019	China	Asia	Animals and related foods
SAMN13530296	GCA_011492985.1	2022	China	Asia	Animals and related foods
SAMN14465514	GCA_012035805.1	2015	Canada	North America	Environment
SAMN14465480	GCA_012036275.1	2015	Canada	North America	Animals and related foods
SAMN09490016	GCA_012162305.1	NA	USA	North America	NA
SAMN09460102	GCA_012297325.1	2017	Singapore	Asia	Human
SAMN07332518	GCA_012442685.1	2017	USA	North America	Human
SAMN06639996	GCA_012484535.1	NA	USA	North America	NA
SAMEA3531703	GCA_012502715.1	NA	NA	NA	NA
SAMEA3545811	GCA_012502355.1	NA	NA	NA	NA
SAMN13781756	GCA_012592745.1	2019	USA	North America	Environment
SAMN14521703	GCA_012641165.1	2018	South Korea	Asia	Human
SAMN14167315	GCA_012696105.1	2019	USA	North America	Environment
SAMN14118548	GCA_012849475.1	2018	Australia	Oceania	Human
SAMN12768764	GCA_012983175.1	2017	Australia	Oceania	Human
SAMN12731842	GCA_013000805.1	2017	Canada	North America	Human
SAMN12600056	GCA_013021445.1	2015	Laos	Asia	Human
SAMN07682615	GCA_013038195.1	2022	China	Asia	Animals and related foods
SAMN09267233	GCA_013071525.1	2016	Brazil	South America	Animals and related foods
SAMN14694487	GCA_013072925.1	2022	China	Asia	Environment
SAMEA3531658	GCA_013077465.1	2015	Thailand	Asia	Environment
SAMN14694460	GCA_013073255.1	2022	China	Asia	Animals and related foods
SAMEA3531697	GCA_013078405.1	2015	Thailand	Asia	Human
SAMEA3531665	GCA_013078225.1	2015	Thailand	Asia	Human
SAMEA3531743	GCA_013078545.1	2015	Thailand	Asia	Human
SAMEA3531716	GCA_013077765.1	2015	Thailand	Asia	Environment
SAMEA3531748	GCA_013079285.1	2015	Thailand	Asia	Human
SAMEA3531818	GCA_013079005.1	2014	Thailand	Asia	Human
SAMN12731915	GCA_013102425.1	2018	Canada	North America	Human
SAMN15229441	GCA_013371685.1	2017	China	Asia	Animals and related foods
SAMN14378535	GCA_013176205.1	2012	Sweden	Europe	Human
SAMD00172787	GCA_013340805.1	2018	NA	NA	NA
SAMN10613782	GCA_013346985.1	NA	China	Asia	Human
SAMN15515959	GCA_013424835.1	2018	Peru	South America	Animals and related foods
SAMN15587407	GCA_013443215.1	NA	USA	North America	NA
SAMN15515925	GCA_013520435.1	2018	Peru	South America	Human
SAMN15599752	GCA_013553365.1	2018	USA	North America	Animals and related foods
SAMN15147960	GCA_014109125.1	2017	United Kingdom	Europe	Animals and related foods
SAMN14734152	GCA_014606235.1	2014	South Korea	Asia	Human
SAMN10076859	GCA_014645475.1	2015	Malaysia	Asia	Human
SAMN11042402	GCA_014691225.1	2016	USA	North America	Animals and related foods
SAMN14395479	GCA_014778815.1	2011	China	Asia	Human
SAMN16193139	GCA_014857865.1	2015	USA	North America	Animals and related foods
SAMN16450769	GCA_014957825.1	2020	USA	North America	Animals and related foods
SAMEA4727957	GCA_900489385.1	2015	France	Europe	Human
SAMEA6624235	GCA_902826355.1	2018	Ecuador	South America	Animals and related foods
SAMEA6624334	GCA_902827855.1	2018	Ecuador	South America	Human
SAMEA6624238	GCA_902826435.1	2018	Ecuador	South America	Animals and related foods
SAMEA6624251	GCA_902826765.1	2018	Ecuador	South America	Human
SAMN21542779	GCA_021109055.1	2015	USA	North America	Animals and related foods
SAMN23570335	GCA_021207775.1	2014	Norway	Europe	Human
SAMN24373010	GCA_021343335.1	2020	China	Asia	Human
SAMN24373016	GCA_021342075.1	2020	China	Asia	Human
SAMEA8218317	GCA_021419505.1	2020	Germany	Europe	Environment
SAMN24718481	GCA_021425985.1	2019	USA	North America	Animals and related foods
SAMEA5961831	GCA_021454245.1	NA	NA	NA	NA
SAMN16278820	GCA_021697075.1	2017	Peru	South America	Animals and related foods
SAMN16278803	GCA_021697825.1	2017	Peru	South America	Animals and related foods
SAMN25519040	GCA_021933735.1	NA	Ecuador	South America	Animals and related foods
SAMN25518621	GCA_021940715.1	NA	Ecuador	South America	Animals and related foods
SAMN25518615	GCA_021940695.1	NA	Ecuador	South America	Animals and related foods
SAMD00393917	GCA_022180205.1	2019	NA	NA	NA
SAMN10375128	GCA_022548055.1	2017	China	Asia	Environment
SAMN19926823	GCA_022424005.1	2020	China	Asia	Animals and related foods
SAMN13925566	GCA_022494235.1	2022	China	Asia	Environment
SAMN26804842	GCA_022697615.1	2021	China	Asia	Animals and related foods
SAMN21467465	GCA_022542235.1	2022	NA	NA	NA
SAMN26292169	GCA_022538875.1	2021	China	Asia	Animals and related foods
SAMN10375145	GCA_022547745.1	2017	China	Asia	Animals and related foods
SAMN10375106	GCA_022548545.1	2017	China	Asia	Animals and related foods
SAMN10375153	GCA_022547575.1	2017	China	Asia	Animals and related foods
SAMN26804834	GCA_022697005.1	2021	China	Asia	Animals and related foods
SAMN26804815	GCA_022697285.1	2021	China	Asia	Animals and related foods
SAMN26804756	GCA_022698015.1	2021	China	Asia	Animals and related foods
SAMEA5934611	GCA_902500175.1	NA	NA	NA	NA
SAMEA6624330	GCA_902827895.1	NA	NA	NA	NA
SAMN26934403	GCA_022761265.1	2021	China	Asia	Human
SAMEA7519449	GCA_905133575.1	NA	NA	NA	NA
SAMEA8387733	GCA_905397415.1	NA	NA	NA	NA
SAMEA8387734	GCA_905397295.1	NA	NA	NA	NA
SAMN16293350	GCA_020282135.1	2017	Egypt	Africa	Animals and related foods
SAMN18085602	GCA_017097945.1	2018	Australia	Oceania	Human
SAMN15659095	GCA_017150895.1	2018	China	Asia	Animals and related foods
SAMN15659115	GCA_017151235.1	2019	China	Asia	Animals and related foods
SAMN14127925	GCA_017162495.1	2019	Lebanon	Asia	Animals and related foods
SAMN10397841	GCA_017161345.1	2017	China	Asia	Animals and related foods
SAMN06236809	GCA_001971765.1	2016	China	Asia	Human
SAMN09269490	GCA_003186665.1	2017	Nigeria	Africa	Human
SAMN10516538	GCA_009394055.1	2022	China	Asia	Animals and related foods
SAMN12651256	GCA_008373735.1	2018	China	Asia	Animals and related foods
SAMN14167350	GCA_012695905.1	2019	USA	North America	Animals and related foods
SAMN14400335	GCA_012881675.1	2019	USA	North America	Environment
SAMEA2273027	GCA_013081585.1	NA	NA	NA	NA
SAMD00194621	GCA_014169695.1	2018	Japan	Asia	NA
SAMEA5930324	GCA_017044585.1	NA	NA	NA	NA
SAMN16913877	GCA_017785895.1	2017	China	Asia	Animals and related foods
SAMN16913943	GCA_017807375.1	2017	China	Asia	Animals and related foods
SAMN16077131	GCA_017822355.1	2018	USA	North America	Animals and related foods
SAMN16077061	GCA_017822615.1	2018	USA	North America	Animals and related foods
SAMEA6813668	GCA_017895345.1	2018	Viet Nam	Asia	Animals and related foods
SAMEA6813697	GCA_017910255.1	2018	Viet Nam	Asia	Animals and related foods
SAMD00029173	GCA_017931895.1	2014	Japan	Asia	NA
SAMD00076231	GCA_017981755.1	2015	Japan	Asia	NA
SAMD00282673	GCA_018018415.1	2018	Myanmar	Asia	NA
SAMN16663567	GCA_018038105.1	2019	Nigeria	Africa	Human
SAMEA5277959	GCA_018198615.1	2015	Viet Nam	Asia	NA
SAMN18876442	GCA_018224065.1	NA	China	Asia	Human
SAMN17265944	GCA_018337175.1	2018	USA	North America	Animals and related foods
SAMN14163506	GCA_018463145.1	2018	China	Asia	Human
SAMN14163500	GCA_018462905.1	2018	China	Asia	Human
SAMN19602653	GCA_018862165.1	2019	China	Asia	Animals and related foods
SAMN19602626	GCA_018862495.1	2019	China	Asia	Animals and related foods
SAMN19602612	GCA_018862815.1	2019	China	Asia	Animals and related foods
SAMN19602618	GCA_018862735.1	2019	China	Asia	Animals and related foods
SAMN19796998	GCA_019054195.1	2016	China	Asia	Human
SAMN19680773	GCA_019085645.1	2022	USA	North America	Animals and related foods
SAMN19949823	GCA_019080645.1	2016	USA	North America	Animals and related foods
SAMN19919498	GCA_019104645.1	2019	USA	North America	Animals and related foods
SAMN16830768	GCA_019148215.1	2018	China	Asia	Human
SAMN19872732	GCA_019148925.1	2020	China	Asia	Human
SAMN19872731	GCA_019148805.1	2020	China	Asia	Human
SAMN20033093	GCA_019228725.1	2017	Australia	Oceania	Human
SAMN17831736	GCA_019303155.1	2018	Brazil	South America	Animals and related foods
SAMN17183381	GCA_019367255.1	NA	China	Asia	Animals and related foods
SAMN17183495	GCA_019365265.1	NA	China	Asia	Animals and related foods
SAMN17183496	GCA_019365235.1	NA	China	Asia	Animals and related foods
SAMN17183398	GCA_019366945.1	NA	China	Asia	Animals and related foods
SAMN17183355	GCA_019368025.1	NA	China	Asia	Animals and related foods
SAMN17183429	GCA_019366325.1	NA	China	Asia	Animals and related foods
SAMN17183315	GCA_019368925.1	NA	China	Asia	Animals and related foods
SAMN17183334	GCA_019368515.1	NA	China	Asia	Animals and related foods
SAMN17183299	GCA_019369205.1	NA	China	Asia	Animals and related foods
SAMN17183541	GCA_019374275.1	NA	China	Asia	Animals and related foods
SAMN17183293	GCA_019369315.1	NA	China	Asia	Animals and related foods
SAMN17183357	GCA_019367965.1	NA	China	Asia	Animals and related foods
SAMN17183307	GCA_019369055.1	NA	China	Asia	Animals and related foods
SAMN17183263	GCA_019369935.1	NA	China	Asia	Animals and related foods
SAMN17183300	GCA_019369185.1	NA	China	Asia	Animals and related foods
SAMN17183295	GCA_019369285.1	NA	China	Asia	Animals and related foods
SAMN17183610	GCA_019372905.1	NA	China	Asia	Animals and related foods
SAMN17183828	GCA_019370795.1	NA	China	Asia	Animals and related foods
SAMN17183755	GCA_019375175.1	NA	China	Asia	Animals and related foods
SAMN17183630	GCA_019372495.1	NA	China	Asia	Animals and related foods
SAMN17183752	GCA_019375315.1	NA	China	Asia	Animals and related foods
SAMN17183560	GCA_019373905.1	NA	China	Asia	Animals and related foods
SAMN17183516	GCA_019376035.1	NA	China	Asia	Animals and related foods
SAMN17183593	GCA_019373245.1	NA	China	Asia	Animals and related foods
SAMN17183559	GCA_019373935.1	NA	China	Asia	Animals and related foods
SAMN18614035	GCA_019436745.1	2022	China	Asia	Animals and related foods
SAMN17183443	GCA_019374955.1	NA	China	Asia	Animals and related foods
SAMN20568194	GCA_019659985.1	2015	China	Asia	Human
SAMN18875279	GCA_019813595.1	2019	USA	North America	Animals and related foods
SAMN21217624	GCA_019885565.1	2020	USA	North America	Animals and related foods
SAMN17600808	GCA_019926765.1	2019	China	Asia	Human
SAMN20882147	GCA_019962055.1	2019	Ecuador	South America	Plants and related foods
SAMN20888913	GCA_019962735.1	2019	Ecuador	South America	Environment
SAMN15722135	GCA_020147785.1	2019	China	Asia	Animals and related foods
SAMN15722144	GCA_020147565.1	2019	China	Asia	Animals and related foods
SAMN14999441	GCA_020285945.1	2020	USA	North America	Animals and related foods
SAMN21894608	GCA_020418605.1	2019	NA	NA	NA
SAMN21894622	GCA_020420945.1	2019	NA	NA	NA
SAMN21894736	GCA_020417305.1	2019	NA	NA	NA
SAMN21894642	GCA_020416455.1	2019	NA	NA	NA
SAMN21894646	GCA_020416385.1	2019	NA	NA	NA
SAMN21894705	GCA_020417405.1	2019	NA	NA	NA
SAMN21894696	GCA_020417205.1	2019	NA	NA	NA
SAMN21894601	GCA_020420465.1	2019	NA	NA	NA
SAMN21894716	GCA_020416925.1	2019	NA	NA	NA
SAMN21894738	GCA_020417325.1	2019	NA	NA	NA
SAMN12586819	GCA_017675645.1	2022	China	Asia	Human
SAMN12586867	GCA_017676735.1	2022	China	Asia	Animals and related foods
SAMEA7281044	GCA_017738175.1	2013	Netherlands	Europe	Human
SAMN10992180	GCA_020857515.1	NA	Cambodia	Asia	Human
SAMN10992228	GCA_020873495.1	NA	Cambodia	Asia	Human
SAMN10992258	GCA_020878255.1	NA	Cambodia	Asia	Human
SAMN22242655	GCA_021083245.1	2019	China	Asia	Human
SAMN16812783	GCA_015690155.1	2020	China	Asia	Human
SAMN16812781	GCA_015690365.1	2020	China	Asia	Human
SAMN16824689	GCA_016445645.1	2016	Singapore	Asia	Human
SAMN16824683	GCA_016445665.1	2016	Singapore	Asia	Human
SAMEA104437479	GCA_016697665.1	2015	Poland	Europe	NA
SAMN16387358	GCA_016786025.1	2018	Switzerland	Europe	Human
SAMN16387490	GCA_016786155.1	2018	Laos	Asia	Human
SAMN17717944	GCA_016811195.1	2022	South Korea	Asia	Animals and related foods
SAMN13058729	GCA_016990895.1	2016	Brazil	South America	Human
SAMN13058779	GCA_016991915.1	2017	Brazil	South America	Human
SAMEA5930264	GCA_017045735.1	NA	NA	NA	NA
SAMEA5930134	GCA_017047415.1	NA	NA	NA	NA
SAMEA5930262	GCA_017045475.1	NA	NA	NA	NA
SAMEA5930284	GCA_017045055.1	NA	NA	NA	NA
SAMEA5930226	GCA_017045715.1	NA	NA	NA	NA
SAMN03256216	GCA_000812345.1	2013	Malaysia	Asia	Animals and related foods
SAMN04376844	GCA_001616825.1	2013	China	Asia	Animals and related foods
SAMN04376842	GCA_001616785.1	2013	China	Asia	Animals and related foods
SAMN05928997	GCA_001894475.1	2022	China	Asia	Animals and related foods
SAMN05928969	GCA_001893985.1	2022	China	Asia	Animals and related foods
SAMN05928875	GCA_001891535.1	2022	China	Asia	Animals and related foods
SAMN05928944	GCA_001893135.1	2022	China	Asia	Animals and related foods
SAMN05929014	GCA_001894685.1	2022	China	Asia	Animals and related foods
SAMN05928937	GCA_001893305.1	2022	China	Asia	Animals and related foods
SAMN03252421	GCA_001900635.1	NA	NA	NA	Animals and related foods
SAMN05928854	GCA_001892255.1	2022	China	Asia	Animals and related foods
SAMN07450611	GCA_002251815.2	2016	Thailand	Asia	Animals and related foods
SAMN07450610	GCA_002247995.2	2016	Thailand	Asia	Animals and related foods
SAMN07450713	GCA_002249645.1	2016	Thailand	Asia	Animals and related foods
SAMN07450616	GCA_002246595.3	2016	Thailand	Asia	Animals and related foods
SAMN06198938	GCA_002860085.1	2022	China	Asia	Human
SAMN08469972	GCA_002942445.1	2017	China	Asia	Animals and related foods
SAMN07983289	GCA_003009455.1	2011	China	Asia	Animals and related foods
SAMN08446275	GCA_002991965.1	2022	China	Asia	Environment
SAMN07983311	GCA_003009015.1	2012	China	Asia	Animals and related foods
SAMD00117345	GCA_003203315.1	2016	Viet Nam	Asia	NA
SAMN10187491	GCA_003686975.1	2022	China	Asia	Animals and related foods
SAMN10187507	GCA_003686535.1	2022	China	Asia	Animals and related foods
SAMN10476576	GCA_003858735.1	2015	China	Asia	Human
SAMN10476569	GCA_003858885.1	2015	China	Asia	Human
SAMN08290413	GCA_003795485.1	2016	Bolivia	South America	Human
SAMN10394868	GCA_003830855.1	2015	Thailand	Asia	Animals and related foods
SAMN10857192	GCA_004153045.1	2016	Russia	Europe	Human
SAMN10768946	GCA_004328685.1	2017	China	Asia	Animals and related foods
SAMN11843647	GCA_006297305.1	2018	China	Asia	Human
SAMN11232900	GCA_006234315.1	2012	Norway	Europe	Human
SAMN09988091	GCA_007844615.1	2022	China	Asia	Human
SAMN10985358	GCA_008272785.1	2016	Canada	North America	Animals and related foods
SAMN10985341	GCA_008273195.1	2015	Canada	North America	Animals and related foods
SAMN10985300	GCA_008273955.1	2014	Canada	North America	Animals and related foods
SAMN12651265	GCA_008374055.1	2018	China	Asia	Animals and related foods
SAMN12651277	GCA_008373425.1	2018	China	Asia	Animals and related foods
SAMN10985295	GCA_008274035.1	2014	Canada	North America	Animals and related foods
SAMN10985323	GCA_008273525.1	2015	Canada	North America	Animals and related foods
SAMN10985303	GCA_008273915.1	2015	Canada	North America	Animals and related foods
SAMN12620714	GCA_009812265.1	2022	China	Asia	Animals and related foods
SAMN11928093	GCA_009821235.1	NA	NA	NA	Human
SAMN11928125	GCA_009823055.1	NA	NA	NA	Human
SAMN12619787	GCA_009812225.1	2022	China	Asia	Animals and related foods
SAMN12261842	GCA_009909695.1	2009	France	Europe	Human
SAMN14134904	GCA_011078145.1	2018	China	Asia	Animals and related foods
SAMN13295109	GCA_011033355.1	2018	Philippines	Asia	Human
SAMN14134898	GCA_011078285.1	2019	China	Asia	Animals and related foods
SAMN14465527	GCA_012036535.1	2015	Canada	North America	Environment
SAMN14465481	GCA_012035375.1	2015	Canada	North America	Animals and related foods
SAMN14465498	GCA_012036035.1	2014	Canada	North America	Animals and related foods
SAMN14465516	GCA_012035775.1	2015	Canada	North America	Environment
SAMN13737740	GCA_012062905.1	2022	South Korea	Asia	Animals and related foods
SAMN10220991	GCA_012074305.1	2017	USA	North America	Animals and related foods
SAMN09779951	GCA_012133675.1	NA	USA	North America	NA
SAMN10880961	GCA_012170275.1	2018	USA	North America	Animals and related foods
SAMN08767917	GCA_012217485.1	NA	USA	North America	NA
SAMN08624237	GCA_012247045.1	2018	USA	North America	Animals and related foods
SAMN09460053	GCA_012297565.1	2017	Singapore	Asia	Human
SAMN09460066	GCA_012304925.1	2017	Singapore	Asia	Human
SAMN11461895	GCA_012329945.1	2018	USA	North America	Animals and related foods
SAMN07374662	GCA_012434275.1	2017	USA	North America	Animals and related foods
SAMN13027785	GCA_012449925.1	2019	USA	North America	Animals and related foods
SAMN12731680	GCA_012447805.1	2015	Canada	North America	Human
SAMEA3531692	GCA_012502775.1	2015	Thailand	Asia	Human
SAMEA3531634	GCA_012502795.1	2015	Thailand	Asia	Human
SAMD00053171	GCA_012493725.1	NA	Japan	Asia	NA
SAMD00053127	GCA_012497485.1	NA	Japan	Asia	NA
SAMEA3545806	GCA_012502475.1	NA	NA	NA	NA
SAMEA3531708	GCA_012502635.1	2015	Thailand	Asia	Environment
SAMEA3531637	GCA_012502935.1	2015	Thailand	Asia	Human
SAMN12731761	GCA_012526515.1	2016	Canada	North America	Human
SAMN13910223	GCA_012612445.1	NA	USA	North America	NA
SAMN04122815	GCA_012775495.1	2015	USA	North America	Human
SAMN12600013	GCA_013019485.1	2015	Laos	Asia	Human
SAMN12599882	GCA_013022205.1	2015	Laos	Asia	Human
SAMN12599956	GCA_013021125.1	2015	Laos	Asia	Human
SAMN12599991	GCA_013022905.1	2015	Laos	Asia	Human
SAMN12145175	GCA_013027925.1	2016	France	Europe	Human
SAMN07682627	GCA_013037945.1	2016	China	Asia	Human
SAMN07682691	GCA_013038525.1	2022	China	Asia	Animals and related foods
SAMN07682677	GCA_013039545.1	2016	China	Asia	Animals and related foods
SAMN10485822	GCA_013040225.1	2018	USA	North America	Animals and related foods
SAMN14694473	GCA_013073225.1	2022	China	Asia	Animals and related foods
SAMEA3531664	GCA_013077385.1	2015	Thailand	Asia	Environment
SAMEA3531679	GCA_013077265.1	2015	Thailand	Asia	Environment
SAMN14694454	GCA_013073355.1	2022	China	Asia	Animals and related foods
SAMEA3531662	GCA_013077405.1	NA	NA	NA	NA
SAMEA3531663	GCA_013078205.1	2015	Thailand	Asia	Human
SAMN14912214	GCA_013093625.1	2018	USA	North America	Animals and related foods
SAMN13975325	GCA_013131485.1	2018	China	Asia	Animals and related foods
SAMN15074972	GCA_013775585.1	2022	USA	North America	Animals and related foods
SAMEA6658704	GCA_013793385.1	2016	Cambodia	Asia	Human
SAMN11381742	GCA_014098055.1	2016	New Zealand	Oceania	Human
SAMN11381736	GCA_014092155.1	2016	New Zealand	Oceania	Human
SAMN14734131	GCA_014569405.1	2013	South Korea	Asia	Human
SAMN14734082	GCA_014594315.1	2012	South Korea	Asia	Human
SAMN14734117	GCA_014580615.1	2012	South Korea	Asia	Human
SAMN14734083	GCA_014606055.1	2012	South Korea	Asia	Human
SAMN15776709	GCA_014719515.1	2022	USA	North America	Animals and related foods
SAMN16260370	GCA_014741295.1	2019	USA	North America	Environment
SAMN16260381	GCA_014740495.1	2020	USA	North America	Environment
SAMN16112108	GCA_014777955.1	2020	USA	North America	Environment
SAMN16266499	GCA_015079315.1	2019	USA	North America	Animals and related foods
SAMEA4350772	GCA_900093945.1	2012	Viet Nam	Asia	Animals and related foods
SAMEA4350769	GCA_900094015.1	2012	Viet Nam	Asia	Animals and related foods
SAMEA4853116	GCA_900536575.1	2006	France	Europe	Human
SAMEA6624324	GCA_902827625.1	2018	Ecuador	South America	Animals and related foods
SAMEA6624406	GCA_902828545.1	2018	Ecuador	South America	Animals and related foods
SAMEA6624412	GCA_902828805.1	2018	Ecuador	South America	Human
SAMEA6624389	GCA_902828495.1	2018	Ecuador	South America	Animals and related foods
SAMEA6624391	GCA_902828475.1	2018	Ecuador	South America	Animals and related foods
SAMN15497997	GCA_014117745.2	2022	Thailand	Asia	Human
SAMD00396837	GCA_021145825.1	2020	Japan	Asia	NA
SAMD00396841	GCA_021146105.1	2020	Japan	Asia	NA
SAMN23839480	GCA_021153825.1	2021	USA	North America	Animals and related foods
SAMN24102760	GCA_021210755.1	2019	Chile	South America	Human
SAMN24372959	GCA_021342595.1	2018	China	Asia	Human
SAMN24373001	GCA_021342255.1	2020	China	Asia	Human
SAMN24394440	GCA_021398695.1	2020	China	Asia	Human
SAMN24718475	GCA_021429245.1	2019	USA	North America	Animals and related foods
SAMN21237537	GCA_021416565.1	2022	China	Asia	Human
SAMN20064924	GCA_021370475.1	2019	Switzerland	Europe	Human
SAMN24718517	GCA_021425805.1	2019	USA	North America	Animals and related foods
SAMN21237540	GCA_021416485.1	2022	China	Asia	Human
SAMN24718486	GCA_021426065.1	2019	USA	North America	Animals and related foods
SAMN16495377	GCA_021452805.1	2015	Belgium	Europe	NA
SAMEA5961819	GCA_021454405.1	NA	NA	NA	NA
SAMN14437619	GCA_021473685.1	2022	China	Asia	Human
SAMN25232961	GCA_021582195.1	2019	USA	North America	Animals and related foods
SAMN25232895	GCA_021581355.1	2019	USA	North America	Animals and related foods
SAMN25232932	GCA_021583855.1	2019	USA	North America	Animals and related foods
SAMN09829091	GCA_021652515.1	2017	China	Asia	Human
SAMN16278822	GCA_021697035.1	2017	Peru	South America	Animals and related foods
SAMN25415059	GCA_021749245.1	2020	USA	North America	Animals and related foods
SAMN25553823	GCA_021859265.1	2020	USA	North America	Animals and related foods
SAMN25518611	GCA_021928515.1	NA	Ecuador	South America	Animals and related foods
SAMN25518622	GCA_021940655.1	NA	Ecuador	South America	Animals and related foods
SAMN24019408	GCA_022099455.1	2015	United Kingdom	Europe	Human
SAMD00393907	GCA_022180005.1	NA	NA	NA	NA
SAMD00393910	GCA_022180065.1	NA	NA	NA	NA
SAMD00393906	GCA_022179985.1	NA	NA	NA	NA
SAMD00393913	GCA_022180125.1	NA	NA	NA	NA
SAMN26106929	GCA_022453585.1	2021	China	Asia	Human
SAMN05437840	GCA_022546835.1	2015	China	Asia	Human
SAMN10375107	GCA_022548515.1	2017	China	Asia	Animals and related foods
SAMN10375117	GCA_022548335.1	2017	China	Asia	Animals and related foods
SAMN15904653	GCA_022558945.1	2016	China	Asia	Human
SAMN26549900	GCA_022591475.1	2016	China	Asia	Human
SAMN26900690	GCA_022692765.1	2022	USA	North America	Animals and related foods
SAMEA6624319	GCA_902829005.1	2015	Ecuador	South America	Animals and related foods
SAMN26934408	GCA_022761765.1	2021	China	Asia	Human
SAMN26804732	GCA_022698465.1	2021	China	Asia	Environment
SAMN26804714	GCA_022699005.1	2021	China	Asia	Environment
SAMEA7519453	GCA_905133665.1	2013	France	Europe	Human
SAMEA7519438	GCA_905133365.1	2013	France	Europe	Human
SAMEA7519451	GCA_905133565.1	2013	France	Europe	Human
SAMEA45274168	GCA_900156555.1	2015	Mexico	North America	Animals and related foods
SAMN15659101	GCA_017150975.1	2018	China	Asia	Animals and related foods
SAMN15659097	GCA_017150875.1	2018	China	Asia	Animals and related foods
SAMN15659094	GCA_017150845.1	2018	China	Asia	Animals and related foods
SAMN05928852	GCA_001891295.1	2022	China	Asia	Animals and related foods
SAMN15897397	GCA_014323465.1	2022	Dominican Republic	North America	NA
SAMEA5930151	GCA_017047615.1	NA	NA	NA	NA
SAMN17214839	GCA_017639125.1	2015	Switzerland	Europe	Environment
SAMN18247002	GCA_017757545.1	NA	USA	North America	NA
SAMN16913955	GCA_017781645.1	2017	China	Asia	Animals and related foods
SAMN16913902	GCA_017784565.1	2017	China	Asia	Animals and related foods
SAMN18477987	GCA_017813585.1	2017	India	Asia	NA
SAMN16077093	GCA_017821575.1	2018	USA	North America	Animals and related foods
SAMEA5317411	GCA_017851895.1	2014	Norway	Europe	Human
SAMN16963728	GCA_017893705.1	2019	Canada	North America	Animals and related foods
SAMEA6813715	GCA_017899255.1	2018	Viet Nam	Asia	Human
SAMN17868487	GCA_018022235.1	2020	USA	North America	Animals and related foods
SAMD00076244	GCA_017982245.1	2015	Japan	Asia	NA
SAMN10875369	GCA_018051845.1	2012	Canada	North America	Human
SAMN18876425	GCA_018224165.1	NA	China	Asia	Human
SAMN14163508	GCA_018463165.1	2018	China	Asia	Human
SAMN14163498	GCA_018463065.1	2018	China	Asia	Human
SAMN18720296	GCA_018811245.1	2018	Australia	Oceania	Human
SAMN19602615	GCA_018862475.1	2019	China	Asia	Animals and related foods
SAMN19602646	GCA_018862295.1	2019	China	Asia	Animals and related foods
SAMN19602614	GCA_018862635.1	2019	China	Asia	Animals and related foods
SAMN19602631	GCA_018862235.1	2019	China	Asia	Animals and related foods
SAMN19919499	GCA_019104255.1	2019	USA	North America	Animals and related foods
SAMN20033685	GCA_019219485.1	2022	China	Asia	Environment
SAMN20033682	GCA_019219555.1	2022	China	Asia	Animals and related foods
SAMN17928619	GCA_019351875.1	2016	USA	North America	Human
SAMN17183493	GCA_019365345.1	NA	China	Asia	Animals and related foods
SAMN17183487	GCA_019365425.1	NA	China	Asia	Animals and related foods
SAMN17183441	GCA_019366105.1	NA	China	Asia	Animals and related foods
SAMN17183256	GCA_019370035.1	NA	China	Asia	Animals and related foods
SAMN17183462	GCA_019365945.1	NA	China	Asia	Animals and related foods
SAMN17183431	GCA_019366285.1	NA	China	Asia	Animals and related foods
SAMN17183399	GCA_019366905.1	NA	China	Asia	Animals and related foods
SAMN17183393	GCA_019367025.1	NA	China	Asia	Animals and related foods
SAMN17183368	GCA_019367625.1	NA	China	Asia	Animals and related foods
SAMN17183277	GCA_019369645.1	NA	China	Asia	Animals and related foods
SAMN17183449	GCA_019374815.1	NA	China	Asia	Animals and related foods
SAMN17183447	GCA_019374845.1	NA	China	Asia	Animals and related foods
SAMN17183756	GCA_019375185.1	NA	China	Asia	Animals and related foods
SAMN17183561	GCA_019373875.1	NA	China	Asia	Animals and related foods
SAMN17183517	GCA_019374585.1	NA	China	Asia	Animals and related foods
SAMN17183748	GCA_019375325.1	NA	China	Asia	Animals and related foods
SAMN17183757	GCA_019375195.1	NA	China	Asia	Animals and related foods
SAMEA104412148	GCA_019831855.1	2015	Italy	Europe	NA
SAMN17600804	GCA_019926825.1	2019	China	Asia	Human
SAMN20888934	GCA_019962635.1	2019	Ecuador	South America	Environment
SAMN20883144	GCA_019962575.1	2019	Ecuador	South America	Plants and related foods
SAMN14125665	GCA_020142625.1	2019	USA	North America	Animals and related foods
SAMN14425083	GCA_020230375.1	NA	Viet Nam	Asia	Environment
SAMN19016854	GCA_020361645.1	2019	Denmark	Europe	Human
SAMN21894699	GCA_020417365.1	2019	NA	NA	NA
SAMN21894631	GCA_020416555.1	2019	NA	NA	NA
SAMN21894683	GCA_020417545.1	2019	NA	NA	NA
SAMN21894680	GCA_020417655.1	2019	NA	NA	NA
SAMN21894667	GCA_020417925.1	2019	NA	NA	NA
SAMN21894726	GCA_020416605.1	2019	NA	NA	NA
SAMN21894735	GCA_020416625.1	2019	NA	NA	NA
SAMN21894648	GCA_020416235.1	2019	NA	NA	NA
SAMN18082774	GCA_017673905.1	2017	Australia	Oceania	Human
SAMN04159654	GCA_017684665.1	2013	United Kingdom	Europe	Environment
SAMD00111732	GCA_017729175.1	2014	Thailand	Asia	NA
SAMN10992208	GCA_020873195.1	NA	Cambodia	Asia	Human
SAMN10992275	GCA_020872875.1	NA	Cambodia	Asia	Human
SAMN13619440	GCA_021085505.1	2013	Singapore	Asia	Human
SAMD00396834	GCA_021146925.1	2020	Japan	Asia	NA
SAMD00396835	GCA_021146905.1	2020	Japan	Asia	NA
SAMN13024981	GCA_015687395.1	2018	China	Asia	Human
SAMN16793260	GCA_015693345.1	2017	Colombia	South America	Human
SAMN16442335	GCA_016123825.1	2022	China	Asia	Animals and related foods
SAMN15719903	GCA_016760605.1	2019	Bangladesh	Asia	Human
SAMN16387500	GCA_016785675.1	2018	Laos	Asia	NA
SAMN16387508	GCA_016791805.1	2018	Laos	Asia	Animals and related foods
SAMN16387361	GCA_016785465.1	2018	Switzerland	Europe	Human
SAMN14774297	GCA_016988035.1	2019	USA	North America	Animals and related foods
SAMEA5930311	GCA_017044415.1	NA	NA	NA	NA
SAMEA5930216	GCA_017046655.1	NA	NA	NA	NA
SAMEA5930161	GCA_017047335.1	NA	NA	NA	NA
SAMN03256224	GCA_000812365.1	2013	Malaysia	Asia	Animals and related foods
SAMN04157982	GCA_001509745.1	2014	China	Asia	Human
SAMN05928972	GCA_001894025.1	2022	China	Asia	Animals and related foods
SAMN05928980	GCA_001893545.1	2022	China	Asia	Animals and related foods
SAMN05928895	GCA_001891795.1	2022	China	Asia	Animals and related foods
SAMN05928941	GCA_001893385.1	2022	China	Asia	Animals and related foods
SAMN05928912	GCA_001892045.1	2022	China	Asia	Environment
SAMN05929001	GCA_001893765.1	2022	China	Asia	Human
SAMN05928917	GCA_001892135.1	2022	China	Asia	Animals and related foods
SAMN05928973	GCA_001894335.1	2022	China	Asia	Animals and related foods
SAMN05828245	GCA_002217065.1	2014	China	Asia	Human
SAMN06973356	GCA_002223005.1	2022	China	Asia	Human
SAMN07203027	GCA_002290415.1	2016	Thailand	Asia	Human
SAMN07450678	GCA_002247945.1	2014	Thailand	Asia	Human
SAMN08534292	GCA_002941405.1	2016	China	Asia	Animals and related foods
SAMN08533368	GCA_002949295.1	2022	Canada	North America	Animals and related foods
SAMN07556630	GCA_003293515.1	2022	China	Asia	Human
SAMN10187496	GCA_003686635.1	2022	China	Asia	Animals and related foods
SAMN10187502	GCA_003686845.1	2022	China	Asia	Animals and related foods
SAMN10187495	GCA_003687115.1	2022	China	Asia	Animals and related foods
SAMN10187499	GCA_003687135.1	2022	China	Asia	Animals and related foods
SAMN10476568	GCA_003858905.1	2014	China	Asia	Human
SAMN10394870	GCA_003830815.1	2015	Thailand	Asia	Human
SAMN10476554	GCA_003860185.1	2015	China	Asia	Human
SAMN10249152	GCA_003937625.1	2022	USA	North America	Environment
SAMN10219242	GCA_004122525.1	2016	China	Asia	Human
SAMN10625656	GCA_004568395.1	2018	USA	North America	Human
SAMN10985394	GCA_008272525.1	2016	Canada	North America	Environment
SAMN12651261	GCA_008374035.1	2018	China	Asia	Animals and related foods
SAMN08224477	GCA_008364875.1	2017	Ireland	Europe	Animals and related foods
SAMN12789772	GCA_009762475.1	2016	Cambodia	Asia	Animals and related foods
SAMN12789775	GCA_009762385.1	2015	Cambodia	Asia	Human
SAMN13474918	GCA_009741465.1	2018	Malaysia	Asia	Human
SAMN12625034	GCA_009812255.1	2022	China	Asia	Animals and related foods
SAMN11928062	GCA_009821775.1	NA	NA	NA	Animals and related foods
SAMN11928045	GCA_009822115.1	NA	NA	NA	Animals and related foods
SAMN12261833	GCA_009909955.1	2013	France	Europe	Human
SAMN12261826	GCA_009910155.1	2011	France	Europe	Human
SAMN14465488	GCA_012036175.1	2015	Canada	North America	Animals and related foods
SAMN14465431	GCA_012037055.1	2015	Canada	North America	Environment
SAMN14465442	GCA_012037365.1	2016	Canada	North America	Environment
SAMN14465479	GCA_012035005.1	2016	Canada	North America	Animals and related foods
SAMN14465478	GCA_012036315.1	2015	Canada	North America	Animals and related foods
SAMN09622875	GCA_012155375.1	NA	USA	North America	NA
SAMN10967876	GCA_012190825.1	2018	USA	North America	Animals and related foods
SAMN08915324	GCA_012216385.1	NA	USA	North America	NA
SAMN09460113	GCA_012297285.1	2017	Singapore	Asia	Human
SAMN07775519	GCA_012372155.1	2017	USA	North America	Human
SAMN13012481	GCA_012449965.1	2019	USA	North America	Animals and related foods
SAMEA3531669	GCA_012502835.1	2015	Thailand	Asia	Human
SAMD00127163	GCA_012648295.1	2018	Thailand	Asia	NA
SAMD00127162	GCA_012648415.1	2018	Thailand	Asia	NA
SAMN08783873	GCA_013011105.1	2014	USA	North America	Human
SAMN12599862	GCA_013021405.1	2015	Laos	Asia	Human
SAMN12599926	GCA_013020045.1	2015	Laos	Asia	Human
SAMN12599934	GCA_013020245.1	2015	Laos	Asia	Human
SAMN12600055	GCA_013021245.1	2015	Laos	Asia	Human
SAMEA3538899	GCA_013025265.1	NA	NA	NA	NA
SAMN07682635	GCA_013038905.1	2022	China	Asia	Animals and related foods
SAMN07682591	GCA_013039985.1	2011	China	Asia	Human
SAMN12145232	GCA_013027825.1	2016	France	Europe	Human
SAMN07682637	GCA_013038825.1	2022	China	Asia	Animals and related foods
SAMN07682634	GCA_013038925.1	2022	China	Asia	Animals and related foods
SAMN07682604	GCA_013038505.1	2022	China	Asia	Human
SAMEA3531626	GCA_013078805.1	2014	Thailand	Asia	Human
SAMN14912140	GCA_013091695.1	2018	USA	North America	Animals and related foods
SAMN14912552	GCA_013092055.1	2018	USA	North America	Animals and related foods
SAMN10613777	GCA_013347065.1	2015	China	Asia	Human
SAMN15060501	GCA_013789285.1	2018	USA	North America	Animals and related foods
SAMN10821586	GCA_013969375.1	2022	Canada	North America	Human
SAMN10821567	GCA_013969205.1	2022	Canada	North America	Human
SAMN15147965	GCA_013923405.1	2017	United Kingdom	Europe	Animals and related foods
SAMN11319467	GCA_014081025.1	2013	USA	North America	Human
SAMN11381798	GCA_014098735.1	2016	New Zealand	Oceania	Human
SAMD00194428	GCA_014168975.1	2018	Japan	Asia	NA
SAMN10076961	GCA_014671595.1	2022	Singapore	Asia	Human
SAMN12429507	GCA_014714515.1	2022	Sweden	Europe	Human
SAMN16260379	GCA_014740535.1	2020	USA	North America	Animals and related foods
SAMN16260680	GCA_014765855.1	2020	USA	North America	Environment
SAMN16260674	GCA_014765715.1	2020	USA	North America	Animals and related foods
SAMN16287530	GCA_014858085.1	2022	Dominican Republic	North America	Environment
SAMEA4350770	GCA_900094035.1	2012	Viet Nam	Asia	Animals and related foods
SAMEA4350775	GCA_900093925.1	2012	Viet Nam	Asia	Animals and related foods
SAMEA4853111	GCA_900536505.1	2006	France	Europe	Human
SAMEA4853112	GCA_900536525.1	2006	France	Europe	Human
SAMEA6624339	GCA_902827835.1	2018	Ecuador	South America	Human
SAMEA6624404	GCA_902828625.1	2018	Ecuador	South America	Animals and related foods
SAMEA6624372	GCA_902828235.1	2018	Ecuador	South America	Animals and related foods
SAMEA6624440	GCA_902828925.1	2018	Ecuador	South America	Animals and related foods
SAMEA6624447	GCA_902829035.1	2018	Ecuador	South America	Human
SAMN14835848	GCA_015297805.1	2018	Ecuador	South America	Human
SAMN23570336	GCA_021207195.1	2014	Norway	Europe	Human
SAMN23570337	GCA_021207875.1	2014	Norway	Europe	Human
SAMN23895747	GCA_021229615.1	2015	China	Asia	Human
SAMN21237541	GCA_021416435.1	2022	China	Asia	Human
SAMN16495365	GCA_021452585.1	2015	Belgium	Europe	NA
SAMEA5961822	GCA_021452945.1	NA	NA	NA	NA
SAMN16278795	GCA_021698075.1	2015	Peru	South America	Animals and related foods
SAMN16278817	GCA_021697455.1	2017	Peru	South America	Animals and related foods
SAMN25519039	GCA_021940575.1	NA	Ecuador	South America	Animals and related foods
SAMD00393908	GCA_022180025.1	2019	NA	NA	NA
SAMD00393916	GCA_022180185.1	2019	NA	NA	NA
SAMN26366542	GCA_022444485.1	2020	USA	North America	Human
SAMN26804814	GCA_022697315.1	2021	China	Asia	Animals and related foods
SAMN26934409	GCA_022761715.1	2021	China	Asia	Human
SAMEA5934608	GCA_902500155.1	2013	Spain	Europe	NA
SAMN10375118	GCA_022548295.1	2017	China	Asia	Animals and related foods
SAMN26526230	GCA_022596515.1	2022	USA	North America	Animals and related foods
SAMN26934422	GCA_022761425.1	2021	China	Asia	Human
SAMN26934402	GCA_022761505.1	2021	China	Asia	Human
SAMN26804800	GCA_022697765.1	2021	China	Asia	Environment
SAMEA5934610	GCA_902500085.1	2013	Spain	Europe	NA
SAMEA5934380	GCA_902499945.1	2013	Spain	Europe	NA
SAMN26804743	GCA_022698425.1	2021	China	Asia	Animals and related foods
SAMN26804719	GCA_022698965.1	2021	China	Asia	Environment
SAMN26934399	GCA_022761185.1	2021	China	Asia	Human
SAMN09866816	GCA_020266685.1	2017	Australia	Oceania	Animals and related foods
SAMN15600550	GCA_020271825.1	2018	USA	North America	Human
SAMEA6658692	GCA_020285065.1	2016	Cambodia	Asia	Human
SAMN18085346	GCA_017098995.1	2018	Australia	Oceania	Human
SAMN07983265	GCA_003010095.1	2012	China	Asia	Animals and related foods
SAMD00127152	GCA_012651625.1	2018	Thailand	Asia	NA
SAMN08957354	GCA_012849295.1	2012	China	Asia	Human
SAMEA3531766	GCA_013076965.1	2015	Thailand	Asia	Animals and related foods
SAMN12600062	GCA_013021285.1	2015	Laos	Asia	Human
SAMN15755827	GCA_014235825.1	2019	China	Asia	Animals and related foods
SAMEA5930126	GCA_017047975.1	NA	NA	NA	NA
SAMD00282652	GCA_017733335.1	2018	Myanmar	Asia	NA
SAMN18477988	GCA_017813555.1	2017	India	Asia	NA
SAMEA6813666	GCA_017896105.1	2018	Viet Nam	Asia	Animals and related foods
SAMEA6813699	GCA_017910215.1	2018	Viet Nam	Asia	Animals and related foods
SAMN18628974	GCA_017939365.1	2018	Singapore	Asia	Environment
SAMN18628972	GCA_017939305.1	2018	Singapore	Asia	Environment
SAMN18128758	GCA_017910055.1	2020	Germany	Europe	Environment
SAMN10076867	GCA_018050345.1	2022	Singapore	Asia	Human
SAMEA5277967	GCA_018197915.1	2015	Viet Nam	Asia	NA
SAMEA5277954	GCA_018198695.1	2015	Viet Nam	Asia	NA
SAMN08554925	GCA_018295245.1	2012	China	Asia	Human
SAMN14163523	GCA_018447915.1	2018	China	Asia	Human
SAMN14163499	GCA_018462885.1	2018	China	Asia	Human
SAMN14163471	GCA_018463785.1	2018	China	Asia	Human
SAMN18720302	GCA_018590545.1	2018	Australia	Oceania	Human
SAMN18720313	GCA_018600255.1	2018	Australia	Oceania	Human
SAMN18720420	GCA_018590705.1	2017	Australia	Oceania	Human
SAMN19405352	GCA_018808965.1	2021	USA	North America	NA
SAMN19602657	GCA_018862055.1	2019	China	Asia	Animals and related foods
SAMN19797065	GCA_019052955.1	2018	China	Asia	Human
SAMN19796988	GCA_019054455.1	2015	China	Asia	Human
SAMN20033684	GCA_019219545.1	2022	China	Asia	Environment
SAMN20033680	GCA_019219605.1	2022	China	Asia	Animals and related foods
SAMN20033249	GCA_019228385.1	2019	Australia	Oceania	Human
SAMN19607813	GCA_019282835.1	2020	USA	North America	Human
SAMN17183349	GCA_019368075.1	NA	China	Asia	Animals and related foods
SAMN17183857	GCA_019370285.1	NA	China	Asia	Animals and related foods
SAMN17183282	GCA_019369515.1	NA	China	Asia	Animals and related foods
SAMN17183318	GCA_019368785.1	NA	China	Asia	Animals and related foods
SAMN17183452	GCA_019366055.1	NA	China	Asia	Animals and related foods
SAMN17183291	GCA_019369385.1	NA	China	Asia	Animals and related foods
SAMN17183294	GCA_019369305.1	NA	China	Asia	Animals and related foods
SAMN17183375	GCA_019367365.1	NA	China	Asia	Animals and related foods
SAMN17183631	GCA_019372465.1	NA	China	Asia	Animals and related foods
SAMN17183617	GCA_019372725.1	NA	China	Asia	Animals and related foods
SAMN17183289	GCA_019369405.1	NA	China	Asia	Animals and related foods
SAMN17183566	GCA_019373795.1	NA	China	Asia	Animals and related foods
SAMN17183554	GCA_019374035.1	NA	China	Asia	Animals and related foods
SAMN17183818	GCA_019370915.1	NA	China	Asia	Animals and related foods
SAMN17183572	GCA_019373685.1	NA	China	Asia	Animals and related foods
SAMN17183568	GCA_019373745.1	NA	China	Asia	Animals and related foods
SAMN17183555	GCA_019374005.1	NA	China	Asia	Animals and related foods
SAMN12052928	GCA_019588225.1	2012	USA	North America	Animals and related foods
SAMN14774805	GCA_019780825.1	2016	USA	North America	Animals and related foods
SAMN21217560	GCA_019894635.1	2019	USA	North America	Animals and related foods
SAMN17600805	GCA_019926845.1	2019	China	Asia	Human
SAMN20882121	GCA_019962455.1	2019	Ecuador	South America	Plants and related foods
SAMN20882145	GCA_019962105.1	2019	Ecuador	South America	Plants and related foods
SAMN20477960	GCA_020215785.1	2022	China	Asia	Animals and related foods
SAMN19016858	GCA_020361625.1	2019	Denmark	Europe	Human
SAMN21894644	GCA_020416355.1	2019	NA	NA	NA
SAMN21894663	GCA_020416085.1	2019	NA	NA	NA
SAMN21894728	GCA_020416805.1	2019	NA	NA	NA
SAMN21894725	GCA_020416865.1	2019	NA	NA	NA
SAMN21894621	GCA_020418475.1	2019	NA	NA	NA
SAMN21928412	GCA_020421595.1	2017	China	Asia	Animals and related foods
SAMN21928401	GCA_020421975.1	2019	China	Asia	Animals and related foods
SAMN21894734	GCA_020416715.1	2019	NA	NA	NA
SAMN12586838	GCA_017676705.1	2022	China	Asia	Plants and related foods
SAMN12586865	GCA_017676765.1	2022	China	Asia	Animals and related foods
SAMEA7281062	GCA_017737995.1	2013	Netherlands	Europe	Human
SAMN21893162	GCA_020682325.1	2017	Japan	Asia	Human
SAMN22781879	GCA_020694445.1	2021	USA	North America	Human
SAMN22488136	GCA_020683085.1	2020	China	Asia	Human
SAMN22794032	GCA_020782465.1	2014	China	Asia	Human
SAMN22563819	GCA_020783135.1	2022	Thailand	Asia	Human
SAMN10992213	GCA_020855835.1	NA	Cambodia	Asia	Human
SAMN10992283	GCA_020872715.1	NA	Cambodia	Asia	Human
SAMN10992290	GCA_020873375.1	NA	Cambodia	Asia	Human
SAMN10992232	GCA_020873615.1	NA	Cambodia	Asia	Human
SAMN10992273	GCA_020872815.1	NA	Cambodia	Asia	Human
SAMEA8918767	GCA_021088255.1	2018	Italy	Europe	NA
SAMD00396902	GCA_021145265.1	2020	Japan	Asia	NA
SAMN15391109	GCA_015843075.1	2018	China	Asia	Human
SAMN17167932	GCA_016458765.1	2022	China	Asia	Human
SAMD00117342	GCA_016859945.1	2013	Viet Nam	Asia	NA
SAMN16387487	GCA_016772495.1	2018	Laos	Asia	Animals and related foods
SAMN10492549	GCA_016805925.1	2016	Ecuador	South America	NA
SAMN17386887	GCA_016837895.1	2022	Hungary	Europe	Animals and related foods
SAMN16387494	GCA_016786145.1	2018	Laos	Asia	Human
SAMN13058720	GCA_016990695.1	2019	Brazil	South America	Animals and related foods
SAMN13058719	GCA_016990675.1	2019	Brazil	South America	Animals and related foods
SAMN13058718	GCA_016990575.1	2019	Brazil	South America	Animals and related foods
SAMN13058714	GCA_016990655.1	2019	Brazil	South America	Animals and related foods
SAMEA5930192	GCA_017046815.1	NA	NA	NA	NA
SAMN04157977	GCA_001509675.1	2014	China	Asia	Human
SAMN05928982	GCA_001893555.1	2022	China	Asia	Animals and related foods
SAMN05928959	GCA_001893915.1	2022	China	Asia	Animals and related foods
SAMN05928898	GCA_001891925.1	2022	China	Asia	Animals and related foods
SAMN05928914	GCA_001892065.1	2022	China	Asia	Animals and related foods
SAMN05928975	GCA_001894035.1	2022	China	Asia	Animals and related foods
SAMN05928891	GCA_001892585.1	2022	China	Asia	Animals and related foods
SAMN05853574	GCA_001936315.1	2022	China	Asia	Human
SAMN05828183	GCA_002216915.1	2022	China	Asia	Human
SAMN07944243	GCA_002787545.1	2015	South Korea	Asia	Human
SAMN08534274	GCA_002941585.1	2016	China	Asia	Animals and related foods
SAMN08534297	GCA_002941325.1	2016	China	Asia	Animals and related foods
SAMN08534283	GCA_002941495.1	2016	China	Asia	Animals and related foods
SAMN08446281	GCA_002992115.1	2022	China	Asia	Environment
SAMN05468123	GCA_003204955.1	2016	USA	North America	Human
SAMN07556507	GCA_003303615.1	2022	China	Asia	Human
SAMN08290417	GCA_003795405.1	2016	Bolivia	South America	Human
SAMN10394878	GCA_003830895.1	2015	Thailand	Asia	Human
SAMN10222181	GCA_003988295.1	2015	India	Asia	Animals and related foods
SAMN10623914	GCA_003999855.1	2018	China	Asia	Animals and related foods
SAMN10691154	GCA_004014735.1	2018	China	Asia	NA
SAMN10620088	GCA_004566575.1	2017	USA	North America	Human
SAMN12330870	GCA_007632435.1	2016	China	Asia	Human
SAMN08224481	GCA_008365155.1	2017	Ireland	Europe	Environment
SAMN10985343	GCA_008273105.1	2015	Canada	North America	Animals and related foods
SAMN10985346	GCA_008273075.1	2016	Canada	North America	Animals and related foods
SAMN10985326	GCA_008273425.1	2015	Canada	North America	Animals and related foods
SAMN12698092	GCA_008386415.1	2016	USA	North America	Animals and related foods
SAMN12676277	GCA_009016575.1	2017	Germany	Europe	Plants and related foods
SAMN10516531	GCA_009394205.1	2022	China	Asia	Animals and related foods
SAMN11928142	GCA_009822715.1	NA	NA	NA	Human
SAMN11928126	GCA_009823005.1	NA	NA	NA	Human
SAMN08026705	GCA_009910875.1	2015	Malaysia	Asia	Human
SAMN11585244	GCA_011951565.1	NA	USA	North America	NA
SAMN11029862	GCA_011977645.1	2019	USA	North America	Animals and related foods
SAMN14465493	GCA_012035315.1	2015	Canada	North America	Animals and related foods
SAMN13738318	GCA_012063325.1	2022	South Korea	Asia	Animals and related foods
SAMN13738178	GCA_012063235.1	2022	South Korea	Asia	Animals and related foods
SAMN08767921	GCA_012219245.1	NA	USA	North America	NA
SAMN10928653	GCA_012275695.1	2022	South Korea	Asia	Human
SAMN08382774	GCA_012299955.1	2013	Singapore	Asia	Human
SAMN08051582	GCA_012335075.1	2017	USA	North America	Animals and related foods
SAMEA3545794	GCA_012501715.1	NA	NA	NA	NA
SAMN12731566	GCA_012487145.1	2013	Canada	North America	Human
SAMN04096292	GCA_012774955.1	2015	USA	North America	Human
SAMN14835851	GCA_012975885.1	2018	Ecuador	South America	Animals and related foods
SAMN12768724	GCA_012981875.1	2017	Australia	Oceania	Human
SAMN12768782	GCA_012982835.1	2017	Australia	Oceania	Human
SAMD00099801	GCA_013012055.1	2016	Myanmar	Asia	NA
SAMN12599932	GCA_013020065.1	2015	Laos	Asia	Human
SAMN12600063	GCA_013021735.1	2015	Laos	Asia	Human
SAMN12600054	GCA_013020645.1	2015	Laos	Asia	Human
SAMN07682653	GCA_013038545.1	2016	China	Asia	Human
SAMN07682652	GCA_013038555.1	2016	China	Asia	Human
SAMN07682603	GCA_013039345.1	2013	China	Asia	Human
SAMN07682616	GCA_013038125.1	2022	China	Asia	Animals and related foods
SAMN07682658	GCA_013039925.1	2016	China	Asia	Animals and related foods
SAMN08971981	GCA_013072145.1	2022	USA	North America	Animals and related foods
SAMN09666291	GCA_013065105.1	2018	USA	North America	Animals and related foods
SAMEA3531855	GCA_013078905.1	2015	Thailand	Asia	Environment
SAMEA3531678	GCA_013078065.1	2015	Thailand	Asia	Human
SAMN14912141	GCA_013092115.1	2018	USA	North America	Animals and related foods
SAMEA3531704	GCA_013078605.1	2015	Thailand	Asia	Human
SAMEA3531702	GCA_013078925.1	2015	Thailand	Asia	Environment
SAMN14912142	GCA_013094915.1	2018	USA	North America	Animals and related foods
SAMN14378701	GCA_013172935.1	2014	Sweden	Europe	Human
SAMN14898733	GCA_013187555.1	2019	Nigeria	Africa	Animals and related foods
SAMD00172786	GCA_013340785.1	2018	NA	NA	NA
SAMN14450357	GCA_013374925.1	2016	South Korea	Asia	Environment
SAMN15200770	GCA_013732635.1	2020	USA	North America	Animals and related foods
SAMEA6658714	GCA_013793365.1	2016	Cambodia	Asia	Human
SAMD00194426	GCA_014168935.1	2018	Japan	Asia	NA
SAMN14734237	GCA_014572255.1	2018	South Korea	Asia	Human
SAMN16260675	GCA_014765005.1	2020	USA	North America	Environment
SAMN16260672	GCA_014766275.1	2020	USA	North America	Animals and related foods
SAMN14395487	GCA_014778875.1	2018	China	Asia	Human
SAMN16242922	GCA_014854635.1	2020	New Zealand	Oceania	Environment
SAMN15158853	GCA_014827295.1	2018	China	Asia	Animals and related foods
SAMN15158852	GCA_014827575.1	2018	China	Asia	Animals and related foods
SAMN15158849	GCA_014827515.1	2018	China	Asia	Animals and related foods
SAMN15158855	GCA_014827875.1	2018	China	Asia	Animals and related foods
SAMEA6624229	GCA_902826175.1	2018	Ecuador	South America	Animals and related foods
SAMEA6624248	GCA_902826665.1	2018	Ecuador	South America	Animals and related foods
SAMEA6624388	GCA_902828505.1	2018	Ecuador	South America	Animals and related foods
SAMEA6624255	GCA_902826875.1	2018	Ecuador	South America	Animals and related foods
SAMEA6624338	GCA_902827865.1	2018	Ecuador	South America	Human
SAMEA6624325	GCA_902827735.1	2018	Ecuador	South America	Animals and related foods
SAMEA6624430	GCA_902828665.1	2018	Ecuador	South America	Animals and related foods
SAMN15904756	GCA_015290225.1	2012	China	Asia	Human
SAMD00396848	GCA_021146885.1	2020	Japan	Asia	NA
SAMD00396890	GCA_021145885.1	2020	Japan	Asia	NA
SAMD00396840	GCA_021145965.1	2020	Japan	Asia	NA
SAMN24373026	GCA_021343415.1	2020	China	Asia	Human
SAMN24372939	GCA_021343555.1	2018	China	Asia	Human
SAMN21237507	GCA_021417145.1	2022	China	Asia	Human
SAMN18104127	GCA_021439665.1	2016	France	Europe	Animals and related foods
SAMN14437635	GCA_021488775.1	2022	China	Asia	Human
SAMN14437606	GCA_021485375.1	2022	China	Asia	Human
SAMN16278816	GCA_021697175.1	2017	Peru	South America	Animals and related foods
SAMN25209222	GCA_021726205.1	2017	New Zealand	Oceania	NA
SAMN25415080	GCA_021749125.1	2020	USA	North America	Animals and related foods
SAMN25183861	GCA_021890665.1	2018	New Zealand	Oceania	NA
SAMD00393909	GCA_022180045.1	2019	NA	NA	NA
SAMD00393922	GCA_022180305.1	2019	NA	NA	NA
SAMN10375120	GCA_022548205.1	2017	China	Asia	Animals and related foods
SAMN25236398	GCA_022494785.1	2011	Japan	Asia	NA
SAMN26934420	GCA_022761555.1	2021	China	Asia	Human
SAMN05437832	GCA_022546715.1	2013	China	Asia	Human
SAMEA5934603	GCA_902500025.1	2013	Spain	Europe	NA
SAMN05437820	GCA_022546435.1	2015	China	Asia	Human
SAMN15904659	GCA_022558845.1	2016	China	Asia	Human
SAMN15904660	GCA_022558825.1	2016	China	Asia	Human
SAMN10375108	GCA_022548495.1	2017	China	Asia	Animals and related foods
SAMN26934427	GCA_022761645.1	2021	China	Asia	Human
SAMEA5934599	GCA_902500005.1	2013	Spain	Europe	NA
SAMN26804747	GCA_022698865.1	2021	China	Asia	Animals and related foods
SAMN26804796	GCA_022696985.1	2021	China	Asia	Environment
SAMN26804766	GCA_022697135.1	2021	China	Asia	Environment
SAMN26804770	GCA_022697185.1	2021	China	Asia	Environment
SAMN26804757	GCA_022697895.1	2021	China	Asia	Animals and related foods
SAMN26934406	GCA_022761385.1	2021	China	Asia	Human
SAMN17807534	GCA_017088445.1	2022	Singapore	Asia	Human
SAMN10394869	GCA_003830805.1	2015	Thailand	Asia	Animals and related foods
SAMN12263369	GCA_017579865.1	NA	NA	NA	Human
SAMD00282667	GCA_017733175.1	2018	Myanmar	Asia	NA
SAMN18140438	GCA_017783105.1	2020	USA	North America	NA
SAMN16913904	GCA_017785795.1	2017	China	Asia	Animals and related foods
SAMN16077140	GCA_017815195.1	2018	USA	North America	Animals and related foods
SAMN16913940	GCA_017787265.1	2017	China	Asia	Animals and related foods
SAMN18128801	GCA_017899115.1	2020	Germany	Europe	Environment
SAMD00076203	GCA_017981305.1	2015	Japan	Asia	NA
SAMN12586883	GCA_018016675.1	2022	China	Asia	Animals and related foods
SAMN14774322	GCA_018021175.1	2019	USA	North America	Animals and related foods
SAMN13058696	GCA_018021335.1	2019	Brazil	South America	Animals and related foods
SAMEA5277953	GCA_018198735.1	2015	Viet Nam	Asia	NA
SAMEA5277952	GCA_018198755.1	2015	Viet Nam	Asia	NA
SAMN17265940	GCA_018337235.1	2018	USA	North America	Animals and related foods
SAMN14163512	GCA_018463445.1	2018	China	Asia	Human
SAMN18720376	GCA_018602575.1	2017	Australia	Oceania	Human
SAMN19374554	GCA_018790765.1	2018	South Africa	Africa	Plants and related foods
SAMN19602647	GCA_018862305.1	2019	China	Asia	Animals and related foods
SAMN19602652	GCA_018862155.1	2019	China	Asia	Animals and related foods
SAMN18391848	GCA_019038315.1	2019	China	Asia	Environment
SAMN19602629	GCA_018862445.1	2019	China	Asia	Animals and related foods
SAMN19763633	GCA_018957595.1	2019	USA	North America	Animals and related foods
SAMN19872717	GCA_019148775.1	2015	China	Asia	Human
SAMN19607816	GCA_019282815.1	2020	USA	North America	Human
SAMN20236836	GCA_019351075.1	2019	China	Asia	Animals and related foods
SAMN17183501	GCA_019365125.1	NA	China	Asia	Animals and related foods
SAMN17183420	GCA_019366535.1	NA	China	Asia	Animals and related foods
SAMN17183411	GCA_019366585.1	NA	China	Asia	Animals and related foods
SAMN17183500	GCA_019365185.1	NA	China	Asia	Animals and related foods
SAMN17183326	GCA_019368665.1	NA	China	Asia	Animals and related foods
SAMN17183563	GCA_019373835.1	NA	China	Asia	Animals and related foods
SAMN17183543	GCA_019374255.1	NA	China	Asia	Animals and related foods
SAMN17183615	GCA_019372805.1	NA	China	Asia	Animals and related foods
SAMN17183639	GCA_019372325.1	NA	China	Asia	Animals and related foods
SAMN17183604	GCA_019373025.1	NA	China	Asia	Animals and related foods
SAMN18614028	GCA_019436665.1	2022	China	Asia	Animals and related foods
SAMN18614022	GCA_019436585.1	2022	China	Asia	Animals and related foods
SAMN20568168	GCA_019660615.1	2014	China	Asia	Human
SAMN20879963	GCA_019961975.1	2019	Ecuador	South America	Environment
SAMN20888916	GCA_019962195.1	2019	Ecuador	South America	Environment
SAMN20888921	GCA_019962595.1	2019	Ecuador	South America	Environment
SAMN20881103	GCA_019962345.1	2019	Ecuador	South America	Plants and related foods
SAMN20888908	GCA_019962425.1	2019	Ecuador	South America	Environment
SAMN20888933	GCA_019962615.1	2019	Ecuador	South America	Environment
SAMN20930928	GCA_020168425.1	2018	China	Asia	Human
SAMN11319337	GCA_020269505.1	2013	USA	North America	Human
SAMN19016884	GCA_020359075.1	2012	Netherlands	Europe	Animals and related foods
SAMN21894707	GCA_020417415.1	2019	NA	NA	NA
SAMN21894693	GCA_020417165.1	2019	NA	NA	NA
SAMN21894730	GCA_020416745.1	2019	NA	NA	NA
SAMN21894709	GCA_020416985.1	2019	NA	NA	NA
SAMN21894702	GCA_020417145.1	2019	NA	NA	NA
SAMN18332132	GCA_017654165.1	2016	China	Asia	Human
SAMN22488132	GCA_020683045.1	2014	China	Asia	Human
SAMN22502741	GCA_020822055.1	2016	China	Asia	Animals and related foods
SAMN10992236	GCA_020872435.1	NA	Cambodia	Asia	Human
SAMN22933588	GCA_020905655.1	2022	China	Asia	Human
SAMN16812777	GCA_015690185.1	2020	China	Asia	Human
SAMN16812776	GCA_015690145.1	2020	China	Asia	Human
SAMN16823186	GCA_015959945.1	2016	USA	North America	Human
SAMN16824581	GCA_016445885.1	2014	Singapore	Asia	Human
SAMEA5930317	GCA_017044695.1	NA	NA	NA	NA
SAMEA6658694	GCA_015294725.1	2016	Cambodia	Asia	Human
SAMEA5930156	GCA_017046855.1	NA	NA	NA	NA
SAMEA5930242	GCA_017046195.1	NA	NA	NA	NA
SAMN04157981	GCA_001509735.1	2014	China	Asia	Human
SAMN04157979	GCA_001509715.1	2014	China	Asia	Human
SAMN05928876	GCA_001892485.1	2022	China	Asia	Animals and related foods
SAMN05928880	GCA_001891605.1	2022	China	Asia	Animals and related foods
SAMN05928868	GCA_001892405.1	2022	China	Asia	Animals and related foods
SAMN05928918	GCA_001892145.1	2022	China	Asia	Animals and related foods
SAMN05928919	GCA_001892685.1	2022	China	Asia	Animals and related foods
SAMN05928862	GCA_001892325.1	2022	China	Asia	Animals and related foods
SAMN05928948	GCA_001893215.1	2022	China	Asia	Animals and related foods
SAMN06925129	GCA_002142715.1	2015	China	Asia	Human
SAMN07450617	GCA_002246085.1	2016	Thailand	Asia	Animals and related foods
SAMN07450765	GCA_002246755.1	2017	Thailand	Asia	Human
SAMN07944240	GCA_002787645.1	2015	South Korea	Asia	Human
SAMN08469955	GCA_002942665.1	2017	China	Asia	Animals and related foods
SAMN07556681	GCA_003292355.1	2022	China	Asia	Human
SAMD00126361	GCA_003297405.1	2018	NA	NA	NA
SAMN07556636	GCA_003293445.1	2022	China	Asia	Human
SAMN07556607	GCA_003301625.1	2022	China	Asia	Human
SAMN09640158	GCA_003325975.1	NA	China	Asia	Animals and related foods
SAMN10476546	GCA_003859195.1	2016	China	Asia	Human
SAMN10394875	GCA_003830995.1	2015	Thailand	Asia	Human
SAMN10358823	GCA_003830475.1	2015	Thailand	Asia	Animals and related foods
SAMN10358841	GCA_003829905.1	2015	Thailand	Asia	Animals and related foods
SAMN10476567	GCA_003858915.1	2013	China	Asia	Human
SAMN10219244	GCA_004126435.1	2016	China	Asia	Human
SAMN10985351	GCA_008272965.1	2016	Canada	North America	Animals and related foods
SAMN10985379	GCA_008271925.1	2015	Canada	North America	Environment
SAMN10985296	GCA_008274065.1	2014	Canada	North America	Animals and related foods
SAMN10516559	GCA_009393745.1	2022	China	Asia	Human
SAMN12261841	GCA_009909705.1	2009	France	Europe	Human
SAMN13742197	GCA_011045875.1	2022	China	Asia	Animals and related foods
SAMN12690786	GCA_011872385.1	NA	USA	North America	NA
SAMN14465483	GCA_012036225.1	2015	Canada	North America	Animals and related foods
SAMN14465504	GCA_012036025.1	2016	Canada	North America	Animals and related foods
SAMN13738075	GCA_012063025.1	2022	South Korea	Asia	Animals and related foods
SAMN13738323	GCA_012063365.1	2022	South Korea	Asia	Animals and related foods
SAMN13738326	GCA_012063465.1	2022	South Korea	Asia	Animals and related foods
SAMN09637012	GCA_012151875.1	NA	USA	North America	NA
SAMN09460092	GCA_012297765.1	2017	Singapore	Asia	Human
SAMN07955773	GCA_012345875.1	2017	USA	North America	Animals and related foods
SAMN11546057	GCA_012351535.1	2019	USA	North America	Animals and related foods
SAMN07286171	GCA_012448405.1	NA	USA	North America	NA
SAMEA3545807	GCA_012502375.1	NA	NA	NA	NA
SAMEA3531776	GCA_012503075.1	2015	Thailand	Asia	Human
SAMEA3531682	GCA_012502855.1	2015	Thailand	Asia	Human
SAMN12731752	GCA_012526815.1	2016	Canada	North America	Human
SAMN14118481	GCA_012849535.1	2017	Australia	Oceania	Human
SAMN14828993	GCA_012973785.1	NA	Ecuador	South America	NA
SAMD00099779	GCA_013012405.1	2016	Myanmar	Asia	NA
SAMN12600061	GCA_013021305.1	2015	Laos	Asia	Human
SAMN12599981	GCA_013022315.1	2015	Laos	Asia	Human
SAMN12599886	GCA_013021965.1	2015	Laos	Asia	Human
SAMN07682687	GCA_013038265.1	2016	China	Asia	Animals and related foods
SAMN07682690	GCA_013038245.1	2022	China	Asia	Animals and related foods
SAMEA3531771	GCA_013077105.1	2014	Thailand	Asia	Human
SAMEA3531758	GCA_013076985.1	2015	Thailand	Asia	Environment
SAMEA3531724	GCA_013077725.1	2015	Thailand	Asia	Environment
SAMEA3531659	GCA_013078115.1	2015	Thailand	Asia	Human
SAMEA3531869	GCA_013078965.1	2015	Thailand	Asia	Environment
SAMN14999447	GCA_013156995.1	2020	USA	North America	Animals and related foods
SAMN14378743	GCA_013172085.1	2015	Sweden	Europe	Human
SAMN15077529	GCA_013771925.1	2020	USA	North America	Plants and related foods
SAMEA6658653	GCA_013792705.1	2016	Cambodia	Asia	Human
SAMN11381901	GCA_014091375.1	2016	New Zealand	Oceania	Human
SAMN11381765	GCA_014092615.1	2016	New Zealand	Oceania	Human
SAMN11381814	GCA_014098795.1	2016	New Zealand	Oceania	Human
SAMN15147962	GCA_014109105.1	2017	United Kingdom	Europe	Animals and related foods
SAMN14734205	GCA_014594275.1	2015	South Korea	Asia	Human
SAMN14734085	GCA_014576055.1	2012	South Korea	Asia	Human
SAMN14734196	GCA_014575395.1	2015	South Korea	Asia	Human
SAMN05763369	GCA_014771955.1	2012	Australia	Oceania	Human
SAMN16112107	GCA_014786265.1	2020	USA	North America	Environment
SAMN15158851	GCA_014838635.1	2018	China	Asia	Animals and related foods
SAMEA4350773	GCA_900093885.1	2012	Viet Nam	Asia	Animals and related foods
SAMEA4350774	GCA_900093835.1	2012	Viet Nam	Asia	Animals and related foods
SAMEA4811104	GCA_900499425.1	2018	France	Europe	Human
SAMEA4727913	GCA_900490465.1	2014	France	Europe	Human
SAMEA4853114	GCA_900536515.1	2016	France	Europe	Human
SAMEA6624259	GCA_902826965.1	2018	Ecuador	South America	Animals and related foods
SAMEA6624294	GCA_902827555.1	2018	Ecuador	South America	Human
SAMEA6624364	GCA_902828265.1	2018	Ecuador	South America	Animals and related foods
SAMEA6624336	GCA_902827955.1	2018	Ecuador	South America	Human
SAMEA6624448	GCA_902828945.1	2018	Ecuador	South America	Human
SAMN15904738	GCA_015476745.1	2016	China	Asia	Human
SAMN18082955	GCA_017674525.1	2018	Australia	Oceania	Human
SAMEA8997015	GCA_021097645.1	2018	Australia	Oceania	Human
SAMD00396844	GCA_021146165.1	2013	Netherlands	Europe	Human
SAMD00396836	GCA_021146445.1	2020	Japan	Asia	NA
SAMN24169955	GCA_021225785.1	2021	USA	North America	Animals and related foods
SAMN23895741	GCA_021229495.1	2015	China	Asia	Human
SAMN24373000	GCA_021342715.1	2020	China	Asia	Human
SAMN24372998	GCA_021343135.1	2020	China	Asia	Human
SAMN24373021	GCA_021342455.1	2020	China	Asia	Human
SAMN24372953	GCA_021343765.1	2018	China	Asia	Human
SAMN24372951	GCA_021343855.1	2018	China	Asia	Human
SAMN24809780	GCA_021433905.1	2022	United Kingdom	Europe	Human
SAMN24297296	GCA_021542255.1	2016	United Kingdom	Europe	Human
SAMN25232927	GCA_021582555.1	2019	USA	North America	Animals and related foods
SAMN16278811	GCA_021697495.1	2017	Peru	South America	Animals and related foods
SAMN25519037	GCA_021940615.1	NA	Ecuador	South America	Animals and related foods
SAMN25518948	GCA_021940635.1	NA	Ecuador	South America	Animals and related foods
SAMD00393918	GCA_022180225.1	2019	NA	NA	NA
SAMD00393919	GCA_022180245.1	2019	NA	NA	NA
SAMN19926837	GCA_022423755.1	2020	China	Asia	Animals and related foods
SAMN15904651	GCA_022559265.1	2016	China	Asia	Human
SAMEA6624295	GCA_902827515.1	2018	Ecuador	South America	Human
SAMN26292175	GCA_022538735.1	2021	China	Asia	Animals and related foods
SAMN26926322	GCA_022815745.1	2020	China	Asia	Human
SAMN15904666	GCA_022558685.1	2017	China	Asia	Human
SAMN12158048	GCA_022559025.1	2022	China	Asia	Human
SAMN15904662	GCA_022558765.1	2017	China	Asia	Human
SAMN26804733	GCA_022698825.1	2021	China	Asia	Environment
SAMEA7519470	GCA_905133805.1	2013	France	Europe	Human
SAMEA7519439	GCA_905133445.1	2013	France	Europe	Human
SAMEA8387748	GCA_905397515.1	2018	NA	NA	Human
SAMN15659100	GCA_017150955.1	2018	China	Asia	Animals and related foods
SAMN14752217	GCA_017139595.1	2016	Finland	Europe	Human
SAMN15659096	GCA_017150835.1	2018	China	Asia	Animals and related foods
SAMN17807592	GCA_017164155.1	2022	Singapore	Asia	Human
SAMN17807565	GCA_017164695.1	2022	Singapore	Asia	Human
SAMN07556498	GCA_003304755.1	2022	China	Asia	Human
SAMN15147964	GCA_014109085.1	2017	United Kingdom	Europe	Animals and related foods
SAMEA5930238	GCA_017045935.1	NA	NA	NA	NA
SAMN18139316	GCA_017783345.1	2020	USA	North America	Animals and related foods
SAMN18477985	GCA_017813635.1	2017	India	Asia	Animals and related foods
SAMEA6813663	GCA_017896145.1	2018	Viet Nam	Asia	Animals and related foods
SAMN16077141	GCA_017820915.1	2018	USA	North America	Animals and related foods
SAMEA6813674	GCA_017894605.1	2018	Viet Nam	Asia	Animals and related foods
SAMEA6813733	GCA_017910075.1	2018	Viet Nam	Asia	Human
SAMEA6813708	GCA_017910535.1	2018	Viet Nam	Asia	Human
SAMD00076234	GCA_017981605.1	2015	Japan	Asia	NA
SAMEA5930211	GCA_018022455.1	NA	NA	NA	NA
SAMEA6658642	GCA_018084365.1	2016	Cambodia	Asia	Human
SAMEA104412394	GCA_018194195.1	2014	Italy	Europe	NA
SAMN18876441	GCA_018224665.1	NA	China	Asia	Human
SAMN18875212	GCA_018195235.1	2019	USA	North America	NA
SAMN16533515	GCA_018317945.1	2018	USA	North America	Animals and related foods
SAMN15684191	GCA_018415995.1	2016	China	Asia	Animals and related foods
SAMN14163479	GCA_018462685.1	2018	China	Asia	Human
SAMN14163480	GCA_018462665.1	2018	China	Asia	Human
SAMEA8100953	GCA_018556665.1	2015	Australia	Oceania	NA
SAMN18720318	GCA_018587625.1	2018	Australia	Oceania	Human
SAMN19602654	GCA_018862115.1	2019	China	Asia	Animals and related foods
SAMN19602622	GCA_018862525.1	2019	China	Asia	Animals and related foods
SAMN19602649	GCA_018862275.1	2019	China	Asia	Animals and related foods
SAMN19602655	GCA_018862125.1	2019	China	Asia	Animals and related foods
SAMN19796992	GCA_019054375.1	2016	China	Asia	Human
SAMN19952183	GCA_019080885.1	2016	USA	North America	Animals and related foods
SAMN19872733	GCA_019148725.1	2020	China	Asia	Human
SAMN19872730	GCA_019148895.1	2020	China	Asia	Human
SAMN20033687	GCA_019219465.1	2022	China	Asia	Environment
SAMN17183526	GCA_019364955.1	NA	China	Asia	Animals and related foods
SAMN17183437	GCA_019366185.1	NA	China	Asia	Animals and related foods
SAMN17183542	GCA_019374285.1	NA	China	Asia	Animals and related foods
SAMN17183490	GCA_019365365.1	NA	China	Asia	Animals and related foods
SAMN17183646	GCA_019372185.1	NA	China	Asia	Animals and related foods
SAMN17183363	GCA_019367845.1	NA	China	Asia	Animals and related foods
SAMN17183579	GCA_019373555.1	NA	China	Asia	Animals and related foods
SAMN17183624	GCA_019372635.1	NA	China	Asia	Animals and related foods
SAMN17183754	GCA_019375235.1	NA	China	Asia	Animals and related foods
SAMN18613995	GCA_019436545.1	2022	China	Asia	Animals and related foods
SAMN14389614	GCA_019730435.1	2020	China	Asia	Human
SAMN17600825	GCA_019926465.1	2019	China	Asia	Human
SAMN20881008	GCA_019962335.1	2019	Ecuador	South America	Plants and related foods
SAMN20887901	GCA_019962415.1	2019	Ecuador	South America	Environment
SAMN15722321	GCA_020143645.1	2012	China	Asia	Animals and related foods
SAMN21873288	GCA_020212515.1	2022	USA	North America	Animals and related foods
SAMN14425028	GCA_020230455.1	NA	Viet Nam	Asia	Environment
SAMEA6658696	GCA_020284275.1	2016	Cambodia	Asia	Human
SAMEA6658690	GCA_020285005.1	2016	Cambodia	Asia	Human
SAMN21894611	GCA_020418645.1	2019	NA	NA	NA
SAMN21894711	GCA_020417105.1	2019	NA	NA	NA
SAMN21894628	GCA_020418825.1	2019	NA	NA	NA
SAMN21894606	GCA_020418665.1	2019	NA	NA	NA
SAMN21928391	GCA_020422165.1	2018	China	Asia	Animals and related foods
SAMN21928410	GCA_020421725.1	2017	China	Asia	Animals and related foods
SAMN21894620	GCA_020418505.1	2019	NA	NA	NA
SAMN21894729	GCA_020416705.1	2019	NA	NA	NA
SAMN21894722	GCA_020416815.1	2019	NA	NA	NA
SAMN21928356	GCA_020422845.1	2018	China	Asia	Animals and related foods
SAMN04159649	GCA_017684835.1	2013	United Kingdom	Europe	Environment
SAMN17756723	GCA_017731995.1	2019	Germany	Europe	Human
SAMD00282656	GCA_017733295.1	2018	Myanmar	Asia	NA
SAMN18320181	GCA_017735095.1	2018	USA	North America	NA
SAMN17756707	GCA_017731615.1	2019	Germany	Europe	Human
SAMN18118495	GCA_017348835.2	2018	China	Asia	Animals and related foods
SAMN22404435	GCA_020551765.1	2021	USA	North America	Human
SAMN22404409	GCA_020610215.1	2021	USA	North America	Human
SAMN22401922	GCA_020684805.1	2022	China	Asia	NA
SAMN10992205	GCA_020856015.1	NA	Cambodia	Asia	Human
SAMN23011938	GCA_020824875.1	2020	USA	North America	Human
SAMN10992254	GCA_020857635.1	NA	Cambodia	Asia	Human
SAMN10992256	GCA_020872635.1	NA	Cambodia	Asia	Human
SAMN21542798	GCA_021109455.1	2015	USA	North America	Animals and related foods
SAMN16823556	GCA_015623765.1	2018	USA	North America	Human
SAMN17167937	GCA_016458025.1	2022	China	Asia	Human
SAMN10492547	GCA_016805965.1	2016	Ecuador	South America	Human
SAMEA5930181	GCA_017046575.1	NA	NA	NA	NA
SAMEA7758248	GCA_017039615.1	2018	France	Europe	Human
SAMEA5930321	GCA_017044635.1	NA	NA	NA	NA
SAMN05928946	GCA_001893165.1	2022	China	Asia	Animals and related foods
SAMN05928949	GCA_001893375.1	2022	China	Asia	Animals and related foods
SAMN05928915	GCA_001892105.1	2022	China	Asia	Animals and related foods
SAMN05928978	GCA_001893535.1	2022	China	Asia	Animals and related foods
SAMN06346575	GCA_002196745.1	2016	China	Asia	Environment
SAMN07211285	GCA_002223855.1	2015	China	Asia	Human
SAMN07450609	GCA_002248015.1	2017	Thailand	Asia	Animals and related foods
SAMN07944239	GCA_002786655.1	2015	South Korea	Asia	Human
SAMN08534277	GCA_002959355.1	2016	China	Asia	Animals and related foods
SAMN08534300	GCA_002941285.1	2016	China	Asia	Animals and related foods
SAMN08469961	GCA_002942565.1	2017	China	Asia	Animals and related foods
SAMN06219551	GCA_002951795.1	2022	China	Asia	Animals and related foods
SAMN07983268	GCA_003010015.1	2012	China	Asia	Animals and related foods
SAMN08446279	GCA_002991895.1	2022	China	Asia	Environment
SAMN08148366	GCA_003291235.1	2022	China	Asia	Human
SAMN07556499	GCA_003303715.1	2022	China	Asia	Human
SAMN07556553	GCA_003302635.1	2022	China	Asia	Human
SAMN07556480	GCA_003303985.1	2022	China	Asia	Human
SAMD00126542	GCA_003305735.1	NA	NA	NA	NA
SAMN09499316	GCA_003443815.1	2014	China	Asia	Animals and related foods
SAMN10476566	GCA_003859325.1	2015	China	Asia	Human
SAMN09303237	GCA_003795445.1	2022	South Africa	Africa	Animals and related foods
SAMN10476573	GCA_003859295.1	2015	China	Asia	Human
SAMN10737005	GCA_004100115.1	NA	NA	NA	NA
SAMN10222146	GCA_003988285.1	2015	India	Asia	Animals and related foods
SAMN10219245	GCA_004122455.1	2016	China	Asia	Human
SAMN10625635	GCA_004568505.1	2018	USA	North America	Human
SAMN10625671	GCA_004567855.1	2018	USA	North America	Human
SAMD00077363	GCA_005389885.1	2014	Japan	Asia	NA
SAMN11232931	GCA_006233395.1	2012	Norway	Europe	Human
SAMN10985402	GCA_008272355.1	2016	Canada	North America	Environment
SAMN10985397	GCA_008272505.1	2016	Canada	North America	Environment
SAMN10985331	GCA_008273345.1	2015	Canada	North America	Animals and related foods
SAMN12651257	GCA_008373675.1	2018	China	Asia	Animals and related foods
SAMN10516573	GCA_009393555.1	2022	China	Asia	Animals and related foods
SAMN13197078	GCA_009649275.1	2018	Switzerland	Europe	Human
SAMN13028215	GCA_009647805.1	2018	China	Asia	Animals and related foods
SAMN11928102	GCA_009821165.1	NA	NA	NA	Human
SAMN11928136	GCA_009822835.1	NA	NA	NA	Human
SAMN12261828	GCA_009909965.1	2013	France	Europe	Human
SAMN14465489	GCA_012036195.1	2014	Canada	North America	Animals and related foods
SAMN14465467	GCA_012036795.1	2015	Canada	North America	Animals and related foods
SAMN13738050	GCA_012062925.1	2022	South Korea	Asia	Animals and related foods
SAMN11604834	GCA_012358395.1	2019	USA	North America	Animals and related foods
SAMEA3545803	GCA_012501875.1	NA	NA	NA	NA
SAMEA3531849	GCA_012502255.1	2015	Thailand	Asia	Environment
SAMD00127158	GCA_012648585.1	2018	Thailand	Asia	NA
SAMN04096291	GCA_012774935.1	2015	USA	North America	Human
SAMN14118543	GCA_012874395.1	2018	Australia	Oceania	Human
SAMN14732738	GCA_012974525.1	2022	China	Asia	Animals and related foods
SAMN14836346	GCA_012977385.1	2018	Ecuador	South America	Animals and related foods
SAMN12768798	GCA_012983715.1	2017	Australia	Oceania	Human
SAMN12599960	GCA_013021085.1	2015	Laos	Asia	Human
SAMN12600011	GCA_013019405.1	2015	Laos	Asia	Human
SAMN12599876	GCA_013022245.1	2015	Laos	Asia	Human
SAMN12599974	GCA_013022085.1	2015	Laos	Asia	Human
SAMN12599881	GCA_013022215.1	2015	Laos	Asia	Human
SAMN07682619	GCA_013038065.1	2022	China	Asia	Animals and related foods
SAMN07682671	GCA_013038385.1	2016	China	Asia	Animals and related foods
SAMN07682601	GCA_013039785.1	2013	China	Asia	Human
SAMN07682682	GCA_013039875.1	2016	China	Asia	Animals and related foods
SAMN07682594	GCA_013039705.1	2012	China	Asia	Human
SAMN10349279	GCA_013046745.1	2018	USA	North America	Animals and related foods
SAMEA3531668	GCA_013077285.1	2015	Thailand	Asia	Environment
SAMN09259584	GCA_013071385.1	2016	Brazil	South America	Animals and related foods
SAMN14694474	GCA_013073155.1	2022	China	Asia	Animals and related foods
SAMEA3531624	GCA_013078975.1	2014	Thailand	Asia	Human
SAMN14694479	GCA_013073145.1	2022	China	Asia	Environment
SAMEA3531773	GCA_013079045.1	2015	Thailand	Asia	Human
SAMN13975322	GCA_013131465.1	2018	China	Asia	Animals and related foods
SAMN14378721	GCA_013172515.1	2014	Sweden	Europe	Human
SAMN15515965	GCA_013424785.1	2018	Peru	South America	Animals and related foods
SAMN15600553	GCA_013563635.1	2018	USA	North America	Animals and related foods
SAMN15671928	GCA_013915485.1	NA	USA	North America	NA
SAMN11381758	GCA_014089845.1	2016	New Zealand	Oceania	Human
SAMD00194597	GCA_014169595.1	2017	Japan	Asia	NA
SAMN14734188	GCA_014607275.1	2015	South Korea	Asia	Human
SAMN14395467	GCA_014775855.1	2012	China	Asia	Human
SAMN16193140	GCA_014858125.1	2015	USA	North America	Animals and related foods
SAMN15868839	GCA_015041495.1	2016	USA	North America	Human
SAMEA4031745	GCA_900089795.1	NA	NA	NA	NA
SAMEA4350785	GCA_900093845.1	2012	Viet Nam	Asia	Animals and related foods
SAMEA6624231	GCA_902826205.1	2018	Ecuador	South America	Animals and related foods
SAMEA6624233	GCA_902826275.1	2018	Ecuador	South America	Animals and related foods
SAMEA6624230	GCA_902826185.1	2018	Ecuador	South America	Animals and related foods
SAMEA6624415	GCA_902828775.1	2018	Ecuador	South America	Human
SAMEA6083543	GCA_902849115.1	NA	Australia	Oceania	Human
SAMN21542774	GCA_021108495.1	2015	USA	North America	Animals and related foods
SAMN23895744	GCA_021229545.1	2015	China	Asia	Human
SAMN23570342	GCA_021207225.1	2015	Norway	Europe	Human
SAMN24372988	GCA_021342815.1	2018	China	Asia	Human
SAMN24373020	GCA_021343705.1	2020	China	Asia	Human
SAMN14437672	GCA_021487475.1	2022	China	Asia	Human
SAMN14437676	GCA_021488845.1	2022	China	Asia	Human
SAMN25226488	GCA_021567855.1	2022	Chile	South America	Plants and related foods
SAMN09829086	GCA_021659355.1	2017	China	Asia	Human
SAMN09829092	GCA_021657315.1	2016	China	Asia	Human
SAMN16278796	GCA_021698055.1	2015	Peru	South America	Animals and related foods
SAMN16278806	GCA_021697615.1	2017	Peru	South America	Animals and related foods
SAMN25519036	GCA_021945355.1	NA	Ecuador	South America	Animals and related foods
SAMN24020982	GCA_022099075.1	2015	United Kingdom	Europe	Human
SAMD00393920	GCA_022180265.1	2019	NA	NA	NA
SAMN19926838	GCA_022423725.1	2020	China	Asia	Animals and related foods
SAMN19926826	GCA_022423945.1	2020	China	Asia	Animals and related foods
SAMN26422968	GCA_022477815.1	2022	USA	North America	Animals and related foods
SAMN26804799	GCA_022697065.1	2021	China	Asia	Environment
SAMN05437814	GCA_022546355.1	2015	China	Asia	Human
SAMN18978587	GCA_022553175.1	2017	USA	North America	Human
SAMN26292170	GCA_022538855.1	2021	China	Asia	Animals and related foods
SAMN05437863	GCA_022547295.1	2015	China	Asia	Human
SAMN10375123	GCA_022548215.1	2017	China	Asia	Animals and related foods
SAMN26934404	GCA_022761285.1	2021	China	Asia	Human
SAMN26804841	GCA_022697045.1	2021	China	Asia	Animals and related foods
SAMN26934410	GCA_022761745.1	2021	China	Asia	Human
SAMN08398386	GCA_017118065.1	2012	China	Asia	Human
SAMN08398381	GCA_017117965.1	2012	China	Asia	Human
SAMN17814221	GCA_017121955.1	2020	USA	North America	Animals and related foods
SAMN15659114	GCA_017151225.1	2019	China	Asia	Animals and related foods
SAMN05928927	GCA_001892835.1	2022	China	Asia	Animals and related foods
SAMN05928971	GCA_001893995.1	2022	China	Asia	Animals and related foods
SAMN07732098	GCA_002631025.2	2022	Brazil	South America	Animals and related foods
SAMN11399366	GCA_005145985.1	2017	Thailand	Asia	Human
SAMN13944379	GCA_012592205.1	2019	USA	North America	Animals and related foods
SAMN14258555	GCA_012694165.1	NA	USA	North America	NA
SAMN13024486	GCA_012871595.1	2015	United Kingdom	Europe	Human
SAMN09267034	GCA_013071465.1	2016	Brazil	South America	Animals and related foods
SAMEA7160540	GCA_017171755.1	2014	Sweden	Europe	NA
SAMN16913953	GCA_017781525.1	2017	China	Asia	Animals and related foods
SAMN16913984	GCA_017789465.1	2017	China	Asia	Animals and related foods
SAMN16913934	GCA_017787225.1	2017	China	Asia	Animals and related foods
SAMN18477993	GCA_017813495.1	2017	India	Asia	Environment
SAMN16913899	GCA_017807335.1	2017	China	Asia	Animals and related foods
SAMN16077104	GCA_017821895.1	2018	USA	North America	Animals and related foods
SAMEA6813706	GCA_017910355.1	2018	Viet Nam	Asia	Human
SAMEA6813698	GCA_017910755.1	2018	Viet Nam	Asia	Animals and related foods
SAMEA6813727	GCA_017910455.1	2018	Viet Nam	Asia	Human
SAMN18628975	GCA_017939355.1	2018	Singapore	Asia	Environment
SAMEA6813725	GCA_017910675.1	2018	Viet Nam	Asia	Human
SAMD00076247	GCA_017981525.1	2015	Japan	Asia	NA
SAMN13058691	GCA_018021235.1	2019	Brazil	South America	Animals and related foods
SAMD00282655	GCA_018018495.1	2018	Myanmar	Asia	NA
SAMD00108798	GCA_018018235.1	2015	Thailand	Asia	Animals and related foods
SAMN15776735	GCA_018049525.1	2022	USA	North America	NA
SAMD00137770	GCA_018072825.1	2015	Thailand	Asia	NA
SAMN14002233	GCA_018142995.1	2022	Brazil	South America	NA
SAMEA6657597	GCA_018155135.1	2018	Denmark	Europe	NA
SAMEA104412149	GCA_018186175.1	2015	Italy	Europe	NA
SAMEA7059254	GCA_018260255.1	2018	Viet Nam	Asia	Human
SAMN08554933	GCA_018295065.1	2012	China	Asia	Human
SAMN19042885	GCA_018301445.1	NA	USA	North America	NA
SAMN16533517	GCA_018317165.1	2018	USA	North America	Animals and related foods
SAMN13640846	GCA_018348315.1	2018	Indonesia	Asia	Human
SAMN13640533	GCA_018347285.1	2018	Indonesia	Asia	Human
SAMN14163484	GCA_018462725.1	2018	China	Asia	Human
SAMN18720297	GCA_018587085.1	2018	Australia	Oceania	Human
SAMN18720331	GCA_018587305.1	2018	Australia	Oceania	Human
SAMN18720266	GCA_018590165.1	2018	Australia	Oceania	Human
SAMN19414803	GCA_018627375.1	2021	USA	North America	NA
SAMN19414790	GCA_018627455.1	2021	USA	North America	NA
SAMN19602616	GCA_018862555.1	2019	China	Asia	Animals and related foods
SAMN19602623	GCA_018862645.1	2019	China	Asia	Animals and related foods
SAMN19797010	GCA_019054115.1	2019	China	Asia	Human
SAMN19796997	GCA_019054245.1	2015	China	Asia	Human
SAMN19872716	GCA_019148695.1	2017	China	Asia	Human
SAMN20033681	GCA_019219585.1	2022	China	Asia	Animals and related foods
SAMN17183532	GCA_019364805.1	NA	China	Asia	Animals and related foods
SAMN17183360	GCA_019367805.1	NA	China	Asia	Animals and related foods
SAMN17183380	GCA_019367285.1	NA	China	Asia	Animals and related foods
SAMN17183366	GCA_019367665.1	NA	China	Asia	Animals and related foods
SAMN17183436	GCA_019366205.1	NA	China	Asia	Animals and related foods
SAMN17183439	GCA_019366115.1	NA	China	Asia	Animals and related foods
SAMN17183759	GCA_019372025.1	NA	China	Asia	Animals and related foods
SAMN17183261	GCA_019369965.1	NA	China	Asia	Animals and related foods
SAMN17183284	GCA_019369545.1	NA	China	Asia	Animals and related foods
SAMN17183305	GCA_019369105.1	NA	China	Asia	Animals and related foods
SAMN17183377	GCA_019367345.1	NA	China	Asia	Animals and related foods
SAMN17183769	GCA_019371825.1	NA	China	Asia	Animals and related foods
SAMN17183744	GCA_019372105.1	NA	China	Asia	Animals and related foods
SAMN17183324	GCA_019368695.1	NA	China	Asia	Animals and related foods
SAMN17183286	GCA_019369485.1	NA	China	Asia	Animals and related foods
SAMN17183558	GCA_019373955.1	NA	China	Asia	Animals and related foods
SAMN17183546	GCA_019374195.1	NA	China	Asia	Animals and related foods
SAMN17183422	GCA_019375445.1	NA	China	Asia	Animals and related foods
SAMN17183571	GCA_019373645.1	NA	China	Asia	Animals and related foods
SAMN20568208	GCA_019659915.1	2016	China	Asia	Human
SAMN20568151	GCA_019772075.1	2013	China	Asia	Human
SAMN17600812	GCA_019926675.1	2019	China	Asia	Human
SAMN20881104	GCA_019961935.1	2019	Ecuador	South America	Plants and related foods
SAMN20875998	GCA_019962315.1	2019	Ecuador	South America	Environment
SAMN20883143	GCA_019962495.1	2019	Ecuador	South America	Plants and related foods
SAMN20930923	GCA_020168315.1	2018	China	Asia	Human
SAMN21894694	GCA_020417485.1	2019	NA	NA	NA
SAMN21894677	GCA_020417625.1	2019	NA	NA	NA
SAMN21894656	GCA_020417975.1	2019	NA	NA	NA
SAMN21894618	GCA_020420425.1	2019	NA	NA	NA
SAMN21894678	GCA_020417555.1	2019	NA	NA	NA
SAMN21894706	GCA_020417525.1	2019	NA	NA	NA
SAMN21894686	GCA_020418145.1	2019	NA	NA	NA
SAMN21894609	GCA_020420625.1	2019	NA	NA	NA
SAMN21894594	GCA_020421015.1	2019	NA	NA	NA
SAMN21894737	GCA_020417335.1	2019	NA	NA	NA
SAMN21894597	GCA_020420495.1	2019	NA	NA	NA
SAMN12586850	GCA_017676685.1	2022	China	Asia	Animals and related foods
SAMN12586882	GCA_017675725.1	2022	China	Asia	Animals and related foods
SAMN14534513	GCA_017747095.1	2017	USA	North America	Animals and related foods
SAMN18440213	GCA_017601405.1	2018	China	Asia	Animals and related foods
SAMN22401849	GCA_020594975.1	2022	China	Asia	Animals and related foods
SAMN10992253	GCA_020862765.1	NA	Cambodia	Asia	Human
SAMN10992266	GCA_020873215.1	NA	Cambodia	Asia	Human
SAMN10992183	GCA_020872615.1	NA	Cambodia	Asia	Human
SAMD00396863	GCA_021145405.1	2020	Japan	Asia	NA
SAMN13024983	GCA_015687375.1	2018	China	Asia	Human
SAMN16812775	GCA_015690265.1	2020	China	Asia	Human
SAMN16274519	GCA_015730705.1	2019	China	Asia	Animals and related foods
SAMN10461453	GCA_016279705.1	2018	USA	North America	Animals and related foods
SAMN16340188	GCA_016391005.1	2019	USA	North America	Human
SAMN16824505	GCA_016445005.1	2015	Singapore	Asia	Human
SAMN17167933	GCA_016458685.1	2022	China	Asia	Human
SAMN14425186	GCA_016820315.1	2015	Viet Nam	Asia	Human
SAMN17386899	GCA_016837685.1	2022	Hungary	Europe	Animals and related foods
SAMN17386891	GCA_016837755.1	2022	Hungary	Europe	Animals and related foods
SAMN13058705	GCA_016990135.1	2019	Brazil	South America	Animals and related foods
SAMN17927732	GCA_017004315.1	2021	USA	North America	Animals and related foods
SAMEA5930328	GCA_017044355.1	NA	NA	NA	NA
SAMEA5930253	GCA_017045615.1	NA	NA	NA	NA
SAMN13829903	GCA_017053615.1	2018	Qatar	Asia	Human
SAMEA5930281	GCA_017045115.1	NA	NA	NA	NA
SAMEA5930203	GCA_017046535.1	NA	NA	NA	NA
SAMN14596658	GCA_015316865.1	2017	USA	North America	Animals and related foods
SAMN04376781	GCA_001615865.1	2012	China	Asia	Animals and related foods
SAMN05928853	GCA_001891315.1	2022	China	Asia	Animals and related foods
SAMN05928865	GCA_001891455.1	2022	China	Asia	Animals and related foods
SAMN05928989	GCA_001894125.1	2022	China	Asia	Animals and related foods
SAMN05928866	GCA_001892335.1	2022	China	Asia	Animals and related foods
SAMN05928995	GCA_001893695.1	2022	China	Asia	Animals and related foods
SAMN05928873	GCA_001892445.1	2022	China	Asia	Animals and related foods
SAMN05928916	GCA_001892125.1	2022	China	Asia	Animals and related foods
SAMN05928961	GCA_001893455.1	2022	China	Asia	Animals and related foods
SAMN06909176	GCA_002164955.1	2022	China	Asia	Human
SAMN07450635	GCA_002247695.1	2015	Thailand	Asia	Animals and related foods
SAMN07731446	GCA_002490265.1	2017	Brazil	South America	Human
SAMN08469967	GCA_002942485.1	2017	China	Asia	Animals and related foods
SAMN05860623	GCA_002918085.1	2015	India	Asia	Animals and related foods
SAMN08534290	GCA_002941425.1	2016	China	Asia	Animals and related foods
SAMN08533374	GCA_002943285.1	2022	Canada	North America	Animals and related foods
SAMN08446292	GCA_002991735.1	2022	China	Asia	Environment
SAMN06219552	GCA_002968935.1	2022	China	Asia	Animals and related foods
SAMN07983316	GCA_003008915.1	2011	China	Asia	Animals and related foods
SAMN07983308	GCA_003009055.1	2011	China	Asia	Animals and related foods
SAMN07983326	GCA_003008745.1	2006	China	Asia	Animals and related foods
SAMN08446278	GCA_002991925.1	2022	China	Asia	Environment
SAMN07556559	GCA_003304445.1	2022	China	Asia	Human
SAMN10230267	GCA_003667405.1	2015	China	Asia	Environment
SAMN10187509	GCA_003686805.1	2022	China	Asia	Animals and related foods
SAMN10187501	GCA_003686565.1	2022	China	Asia	Animals and related foods
SAMN08290412	GCA_003795515.1	2016	Bolivia	South America	Human
SAMN10248954	GCA_003939825.1	2022	USA	North America	Environment
SAMN10219243	GCA_004122505.1	2016	China	Asia	Human
SAMN09717320	GCA_003991155.1	2017	Viet Nam	Asia	Human
SAMN10219256	GCA_004122295.1	2017	China	Asia	Human
SAMN10857188	GCA_004153135.1	2016	Russia	Europe	Human
SAMN11843646	GCA_006297325.1	2018	China	Asia	Human
SAMN10985349	GCA_008272975.1	2016	Canada	North America	Animals and related foods
SAMN08224475	GCA_008364935.1	2017	Ireland	Europe	Animals and related foods
SAMN10985301	GCA_008273945.1	2014	Canada	North America	Animals and related foods
SAMN09630239	GCA_007826915.1	2014	China	Asia	Animals and related foods
SAMN12272266	GCA_008152105.1	NA	NA	NA	Human
SAMN10985356	GCA_008272865.1	2016	Canada	North America	Animals and related foods
SAMN10985337	GCA_008273245.1	2015	Canada	North America	Animals and related foods
SAMN10985298	GCA_008274025.1	2014	Canada	North America	Animals and related foods
SAMN08224476	GCA_008365175.1	2017	Ireland	Europe	Animals and related foods
SAMN10516535	GCA_009394175.1	2022	China	Asia	Animals and related foods
SAMN10516525	GCA_009394345.1	2022	China	Asia	Animals and related foods
SAMN11928025	GCA_009822485.1	NA	NA	NA	Animals and related foods
SAMN11928027	GCA_009822445.1	NA	NA	NA	Animals and related foods
SAMN12250711	GCA_010592655.1	2015	USA	North America	Human
SAMN12261831	GCA_009909855.1	2012	France	Europe	Human
SAMN14134905	GCA_011078155.1	2018	China	Asia	Animals and related foods
SAMN14134943	GCA_011077435.1	2018	China	Asia	Animals and related foods
SAMN14465440	GCA_012037375.1	2016	Canada	North America	Environment
SAMN14465549	GCA_012034475.1	2015	Canada	North America	Environment
SAMN14465458	GCA_012037155.1	2015	Canada	North America	Environment
SAMN09694996	GCA_012144965.1	NA	USA	North America	NA
SAMN11546047	GCA_012351625.1	2019	USA	North America	Animals and related foods
SAMN11615368	GCA_012358675.1	2019	USA	North America	Plants and related foods
SAMN07605643	GCA_012419595.1	2017	USA	North America	Human
SAMN12731673	GCA_012472715.1	2015	Canada	North America	Human
SAMEA3531821	GCA_012501835.1	2015	Thailand	Asia	Human
SAMEA3531642	GCA_012502875.1	2015	Thailand	Asia	Human
SAMN12990622	GCA_012608495.1	2019	USA	North America	Animals and related foods
SAMN14008727	GCA_012678385.1	2019	USA	North America	Animals and related foods
SAMN14113041	GCA_012675925.1	2020	USA	North America	Animals and related foods
SAMN04622928	GCA_012707365.1	2014	USA	North America	Human
SAMN04122823	GCA_012774535.1	2015	USA	North America	Human
SAMN04096283	GCA_012774615.1	2015	USA	North America	Human
SAMN12599909	GCA_013020905.1	2015	Laos	Asia	Human
SAMN07682685	GCA_013039725.1	2016	China	Asia	Animals and related foods
SAMN08783813	GCA_013011165.1	2015	USA	North America	Human
SAMN12600009	GCA_013019465.1	2015	Laos	Asia	Human
SAMN12599967	GCA_013021945.1	2015	Laos	Asia	Human
SAMN12599918	GCA_013020265.1	2015	Laos	Asia	Human
SAMN07682664	GCA_013038805.1	2016	China	Asia	Animals and related foods
SAMN07682657	GCA_013039905.1	2016	China	Asia	Animals and related foods
SAMN07682692	GCA_013038165.1	2022	China	Asia	Animals and related foods
SAMN14694463	GCA_013074485.1	2022	China	Asia	Animals and related foods
SAMN14694481	GCA_013073045.1	2022	China	Asia	Environment
SAMEA3531705	GCA_013077825.1	2015	Thailand	Asia	Environment
SAMEA3531680	GCA_013078505.1	2015	Thailand	Asia	Human
SAMEA3531675	GCA_013077305.1	2015	Thailand	Asia	Environment
SAMEA3531644	GCA_013078385.1	2015	Thailand	Asia	Human
SAMN14912213	GCA_013094765.1	2018	USA	North America	Animals and related foods
SAMN14891678	GCA_013099055.1	2020	USA	North America	Animals and related foods
SAMN13263253	GCA_013358945.1	2015	Mexico	North America	Human
SAMN15515901	GCA_013520765.1	2018	Peru	South America	Animals and related foods
SAMN15515905	GCA_013520815.1	2018	Peru	South America	Animals and related foods
SAMEA6658652	GCA_013792805.1	2016	Cambodia	Asia	Human
SAMEA6658650	GCA_013792825.1	2016	Cambodia	Asia	Human
SAMN11319385	GCA_014080135.1	2011	USA	North America	Human
SAMN15746396	GCA_014219485.1	2018	China	Asia	Human
SAMN14997944	GCA_014495075.1	2019	India	Asia	Human
SAMN14734087	GCA_014573115.1	2012	South Korea	Asia	Human
SAMN14734146	GCA_014584275.1	2013	South Korea	Asia	Human
SAMN14395490	GCA_014778895.1	2018	China	Asia	Human
SAMN16533953	GCA_015241835.1	2018	USA	North America	Animals and related foods
SAMEA4350777	GCA_900093855.1	2012	Viet Nam	Asia	Animals and related foods
SAMEA4350776	GCA_900094005.1	2012	Viet Nam	Asia	Animals and related foods
SAMEA4727949	GCA_900489415.1	2015	France	Europe	Human
SAMEA6624247	GCA_902826645.1	2018	Ecuador	South America	Animals and related foods
SAMEA6624305	GCA_902827635.1	2018	Ecuador	South America	Animals and related foods
SAMEA6624293	GCA_902827545.1	2018	Ecuador	South America	Human
SAMEA6624362	GCA_902828105.1	2018	Ecuador	South America	Animals and related foods
SAMEA6624413	GCA_902828755.1	2018	Ecuador	South America	Human
SAMN13829739	GCA_017054975.1	2018	Qatar	Asia	Human
SAMN20819817	GCA_021159565.1	2022	Brazil	South America	Environment
SAMN24372937	GCA_021343755.1	2018	China	Asia	Human
SAMN24745756	GCA_021397135.1	2021	USA	North America	Animals and related foods
SAMEA5961818	GCA_021448045.1	NA	NA	NA	NA
SAMN22108537	GCA_021460935.1	2020	Thailand	Asia	Human
SAMN14437654	GCA_021485095.1	2022	China	Asia	Human
SAMN14437610	GCA_021488675.1	2022	China	Asia	Human
SAMN09829094	GCA_021653575.1	2017	China	Asia	Human
SAMN16278824	GCA_021697395.1	2017	Peru	South America	Animals and related foods
SAMN25553808	GCA_021860225.1	2020	USA	North America	Animals and related foods
SAMN17305628	GCA_021915425.1	2018	Kuwait	Asia	Environment
SAMN25518947	GCA_021940515.1	NA	Ecuador	South America	Animals and related foods
SAMD00393914	GCA_022180145.1	2019	NA	NA	NA
SAMD00393921	GCA_022180285.1	2019	NA	NA	NA
SAMN26292093	GCA_022489425.1	2021	China	Asia	Animals and related foods
SAMN19926821	GCA_022424025.1	2020	China	Asia	Animals and related foods
SAMN19926839	GCA_022423705.1	2020	China	Asia	Animals and related foods
SAMN26804811	GCA_022697405.1	2021	China	Asia	Animals and related foods
SAMN05437805	GCA_022546155.1	2015	China	Asia	Human
SAMN05437855	GCA_022547145.1	2015	China	Asia	Human
SAMEA5934594	GCA_902499785.1	2013	Spain	Europe	NA
SAMN15904661	GCA_022558785.1	2017	China	Asia	Human
SAMN10375146	GCA_022547775.1	2017	China	Asia	Animals and related foods
SAMEA5934609	GCA_902500135.1	2013	Spain	Europe	NA
SAMN26804720	GCA_022698925.1	2021	China	Asia	Environment
SAMN26934411	GCA_022761325.1	2021	China	Asia	Human
SAMN26804812	GCA_022697305.1	2021	China	Asia	Animals and related foods
SAMN26804744	GCA_022698435.1	2021	China	Asia	Animals and related foods
SAMEA5934602	GCA_902499985.1	2013	Spain	Europe	NA
SAMN14835849	GCA_020289405.1	2018	Ecuador	South America	Human
SAMN05929018	GCA_001894705.1	2022	China	Asia	Animals and related foods
SAMN07450580	GCA_002246495.2	2017	Thailand	Asia	Human
SAMN15147961	GCA_014106355.1	2017	United Kingdom	Europe	Animals and related foods
SAMD00196008	GCA_015139375.1	2018	Japan	Asia	NA
SAMEA5930121	GCA_017048075.1	NA	NA	NA	NA
SAMN18140777	GCA_017780825.1	2021	USA	North America	Animals and related foods
SAMN16913896	GCA_017781465.1	2017	China	Asia	Animals and related foods
SAMN18477982	GCA_017814695.1	2017	India	Asia	Animals and related foods
SAMEA6813730	GCA_017894555.1	2018	Viet Nam	Asia	Human
SAMN18128759	GCA_017909255.1	2020	Germany	Europe	Environment
SAMD00137748	GCA_017902415.1	2016	Thailand	Asia	NA
SAMEA6813687	GCA_017910275.1	2018	Viet Nam	Asia	Animals and related foods
SAMD00076239	GCA_017981565.1	2015	Japan	Asia	NA
SAMEA6658666	GCA_018084345.1	2016	Cambodia	Asia	Human
SAMN18809352	GCA_018116325.1	2021	USA	North America	NA
SAMN15214392	GCA_018141145.1	2017	China	Asia	Animals and related foods
SAMEA104412492	GCA_018193935.1	2015	Italy	Europe	NA
SAMN18876423	GCA_018224805.1	NA	China	Asia	Human
SAMN08554927	GCA_018295125.1	2012	China	Asia	Human
SAMN18971244	GCA_018310205.1	2018	Malaysia	Asia	Human
SAMN18877259	GCA_018316615.1	2019	China	Asia	Human
SAMN17373002	GCA_018423035.1	2019	Germany	Europe	Human
SAMN19105289	GCA_018460065.1	2018	China	Asia	Human
SAMN18720410	GCA_018600595.1	2018	Australia	Oceania	Human
SAMN19414800	GCA_018627015.1	2021	USA	North America	Animals and related foods
SAMN19414825	GCA_018627195.1	2021	USA	North America	Animals and related foods
SAMN16561279	GCA_017312035.1	2017	China	Asia	Human
SAMN19602658	GCA_018862035.1	2019	China	Asia	Animals and related foods
SAMN19602608	GCA_018863045.1	2019	China	Asia	Animals and related foods
SAMN19872728	GCA_019148945.1	2015	China	Asia	Human
SAMN19872723	GCA_019148885.1	2014	China	Asia	Human
SAMN19872720	GCA_019148685.1	2013	China	Asia	Human
SAMN20061917	GCA_019192885.1	2020	Austria	Europe	Environment
SAMN20335565	GCA_019300055.1	2021	USA	North America	Animals and related foods
SAMN06649975	GCA_019297445.1	2015	China	Asia	Human
SAMN20236834	GCA_019351115.1	2012	China	Asia	Animals and related foods
SAMN17183252	GCA_019370125.1	NA	China	Asia	Animals and related foods
SAMN17183302	GCA_019369165.1	NA	China	Asia	Animals and related foods
SAMN17183317	GCA_019368845.1	NA	China	Asia	Animals and related foods
SAMN17183287	GCA_019369445.1	NA	China	Asia	Animals and related foods
SAMN17183279	GCA_019369595.1	NA	China	Asia	Animals and related foods
SAMN17183376	GCA_019367375.1	NA	China	Asia	Animals and related foods
SAMN17183434	GCA_019374935.1	NA	China	Asia	Animals and related foods
SAMN17183350	GCA_019368165.1	NA	China	Asia	Animals and related foods
SAMN17183319	GCA_019368765.1	NA	China	Asia	Animals and related foods
SAMN17183567	GCA_019373735.1	NA	China	Asia	Animals and related foods
SAMN17183785	GCA_019371495.1	NA	China	Asia	Animals and related foods
SAMN17183601	GCA_019373085.1	NA	China	Asia	Animals and related foods
SAMN17183569	GCA_019373705.1	NA	China	Asia	Animals and related foods
SAMN17183742	GCA_019375395.1	NA	China	Asia	Animals and related foods
SAMN17183747	GCA_019372055.1	NA	China	Asia	Animals and related foods
SAMN20568184	GCA_019660675.1	2015	China	Asia	Human
SAMN21217550	GCA_019885885.1	2019	USA	North America	Animals and related foods
SAMN21217605	GCA_019883205.1	2020	USA	North America	Animals and related foods
SAMN17600801	GCA_019926905.1	2019	China	Asia	Human
SAMN20430118	GCA_019979225.1	2018	United Kingdom	Europe	Animals and related foods
SAMN11319184	GCA_020269405.1	2010	USA	North America	Human
SAMN19016964	GCA_020358215.1	2012	Sweden	Europe	Animals and related foods
SAMN21894715	GCA_020416905.1	2019	NA	NA	NA
SAMN21894651	GCA_020416205.1	2019	NA	NA	NA
SAMN21894691	GCA_020418085.1	2019	NA	NA	NA
SAMN21894583	GCA_020420605.1	2019	NA	NA	NA
SAMN21928392	GCA_020422065.1	2018	China	Asia	Animals and related foods
SAMN21928421	GCA_020421545.1	2017	China	Asia	Animals and related foods
SAMN18082878	GCA_017674425.1	2018	Australia	Oceania	Human
SAMD00108891	GCA_017728255.1	NA	Thailand	Asia	NA
SAMEA7281083	GCA_017737675.1	2013	Netherlands	Europe	Human
SAMN18440212	GCA_017601445.1	2018	China	Asia	Animals and related foods
SAMN22502748	GCA_020821895.1	2019	China	Asia	Animals and related foods
SAMN10992274	GCA_020873235.1	NA	Cambodia	Asia	Human
SAMN23169805	GCA_021089875.1	2020	China	Asia	Human
SAMN16939727	GCA_015888205.1	2018	USA	North America	Human
SAMN16442343	GCA_016123645.1	2022	China	Asia	Animals and related foods
SAMN17150237	GCA_016345185.1	2020	NA	NA	NA
SAMN17167960	GCA_016457585.1	2022	China	Asia	Human
SAMN16387477	GCA_016785725.1	2018	Laos	Asia	Animals and related foods
SAMN13058702	GCA_016989995.1	2019	Brazil	South America	Animals and related foods
SAMEA5930261	GCA_017045495.1	NA	NA	NA	NA
SAMEA5930293	GCA_017045295.1	NA	NA	NA	NA
SAMEA5930212	GCA_017046515.1	NA	NA	NA	NA
SAMEA5048174	GCA_017036475.1	2016	Cambodia	Asia	Human
SAMEA5930250	GCA_017045855.1	NA	NA	NA	NA
SAMEA5930142	GCA_017047875.1	NA	NA	NA	NA
SAMEA5930135	GCA_017047395.1	NA	NA	NA	NA
SAMN05928896	GCA_001891805.1	2022	China	Asia	Animals and related foods
SAMN05928893	GCA_001891785.1	2022	China	Asia	Animals and related foods
SAMN05928904	GCA_001891945.1	2022	China	Asia	Animals and related foods
SAMN05928889	GCA_001892565.1	2022	China	Asia	Animals and related foods
SAMN05928934	GCA_001893315.1	2022	China	Asia	Animals and related foods
SAMN05928976	GCA_001894425.1	2022	China	Asia	Animals and related foods
SAMN05928938	GCA_001893015.1	2022	China	Asia	Animals and related foods
SAMN05928970	GCA_001894325.1	2022	China	Asia	Animals and related foods
SAMN05928957	GCA_001893395.1	2022	China	Asia	Animals and related foods
SAMN06275513	GCA_002154285.1	2022	Brazil	South America	Animals and related foods
SAMN06197013	GCA_002154095.1	2022	China	Asia	Environment
SAMN05831961	GCA_002217145.1	2015	China	Asia	Human
SAMN07450674	GCA_002247425.1	2014	Thailand	Asia	Human
SAMN07450679	GCA_002248805.1	2014	Thailand	Asia	Human
SAMN05410045	GCA_002326875.1	2015	USA	North America	NA
SAMN07660899	GCA_002507485.1	2015	China	Asia	Human
SAMN08534261	GCA_002959165.1	2016	China	Asia	Animals and related foods
SAMN08428506	GCA_002916665.1	2015	France	Europe	Human
SAMN05860608	GCA_002918005.1	2015	India	Asia	Animals and related foods
SAMN06219550	GCA_002951775.1	2022	China	Asia	Animals and related foods
SAMN08180604	GCA_003009715.1	2012	China	Asia	Animals and related foods
SAMN08443676	GCA_002993805.1	2022	China	Asia	Environment
SAMN07983250	GCA_003010385.1	2006	China	Asia	Animals and related foods
SAMN08932127	GCA_003111785.1	2022	China	Asia	Human
SAMD00112930	GCA_003114975.2	2013	Viet Nam	Asia	NA
SAMD00126421	GCA_003299815.1	2017	NA	NA	NA
SAMD00126504	GCA_003304525.1	2016	NA	NA	NA
SAMN08949638	GCA_003328075.1	2022	China	Asia	Animals and related foods
SAMN10187504	GCA_003686555.1	2022	China	Asia	Animals and related foods
SAMN10225034	GCA_003666405.1	2022	New Zealand	Oceania	Human
SAMN10358842	GCA_003829915.1	2015	Thailand	Asia	Animals and related foods
SAMN10476547	GCA_003859185.1	2016	China	Asia	Human
SAMN10394873	GCA_003830785.1	2015	Thailand	Asia	Human
[truncated: 146 more rows]

## Sheet: Table. S2
Table. S2. Information on the ST distribution of 2144 isolates.
ID	ST
GCA_020368545.1	ST2003
GCA_020417445.1	ST189
GCA_020420795.1	ST10
GCA_020416965.1	ST1266
GCA_020418765.1	ST746
GCA_020422465.1	ST48
GCA_020422865.1	ST457
GCA_020422125.1	ST165
GCA_020416315.1	ST206
GCA_020534405.1	ST16
GCA_017675785.1	ST10
GCA_017674345.1	ST38
GCA_017676645.1	ST2973
GCA_017729035.1	ST354
GCA_017733195.1	ST167
GCA_017729115.1	ST8891
GCA_020855795.1	ST7179
GCA_021061505.1	ST1236
GCA_016387445.1	ST58
GCA_016391025.1	ST131
GCA_016458155.1	ST1193
GCA_016761335.1	ST167
GCA_016837645.1	ST162
GCA_016990495.1	ST117
GCA_016973835.1	ST58
GCA_016991135.1	ST1725
GCA_016991815.1	ST1196
GCA_017047115.1	ST23
GCA_017047655.1	ST11747
GCA_017045955.1	ST115
GCA_017047155.1	ST752
GCA_001509665.1	ST167
GCA_001615985.1	ST746
GCA_001892055.1	ST226
GCA_001892595.1	ST226
GCA_001894565.1	ST6387
GCA_001892435.1	ST6388
GCA_001892185.1	ST156
GCA_001894065.1	ST746
GCA_001892745.1	ST617
GCA_001901655.1	NA
GCA_002918015.1	NA
GCA_002941445.1	ST101
GCA_002959295.1	ST10
GCA_002943155.1	ST224
GCA_002943245.1	ST224
GCA_002991645.1	ST744
GCA_003292315.1	ST648
GCA_003831055.1	ST744
GCA_003830065.1	ST549
GCA_003830075.1	ST549
GCA_003830935.1	ST3776
GCA_004301465.1	ST2161
GCA_004569165.1	ST131
GCA_008373595.1	ST2973
GCA_008373945.1	ST93
GCA_009394595.1	ST8668
GCA_009176965.1	ST542
GCA_009394275.1	ST8669
GCA_009653625.1	ST617
GCA_009647845.1	ST46
GCA_009394625.1	ST46
GCA_009812335.1	ST29
GCA_009821895.1	ST156
GCA_009823155.1	ST156
GCA_011045895.1	ST10170
GCA_012036615.1	ST224
GCA_012036855.1	ST224
GCA_012035505.1	ST224
GCA_012063225.1	ST443
GCA_012297585.1	ST117
GCA_012297825.1	ST998
GCA_012419765.1	ST1011
GCA_012502155.1	ST2003
GCA_012503095.1	ST58
GCA_012695805.1	ST224
GCA_012775435.1	ST744
GCA_012774435.1	ST744
GCA_012885585.1	ST162
GCA_013022445.1	ST10
GCA_013021145.1	ST6984
GCA_013021725.1	ST101
GCA_013038765.1	ST6844
GCA_013038285.1	ST2016
GCA_013072965.1	ST10
GCA_013078705.1	ST44
GCA_013078105.1	ST2003
GCA_013077025.1	ST20
GCA_013077525.1	ST191
GCA_013078345.1	ST542
GCA_013078245.1	ST457
GCA_013076855.1	ST48
GCA_013095775.1	ST156
GCA_013155015.1	ST617
GCA_013131455.1	ST224
GCA_013347005.1	NA
GCA_013391825.1	ST716
GCA_013425085.1	ST2036
GCA_013792855.1	ST2067
GCA_013793545.1	ST2705
GCA_013793745.1	ST2083
GCA_013829425.1	ST156
GCA_014170865.1	ST227
GCA_014573275.1	ST2178
GCA_014576155.1	ST218
GCA_014605935.1	ST4119
GCA_014583335.1	ST1125
GCA_014575235.1	ST443
GCA_014582995.1	ST69
GCA_014714415.1	ST58
GCA_014713955.1	ST58
GCA_014775995.1	ST155
GCA_014784175.1	ST131
GCA_902826585.1	NA
GCA_902826785.1	ST10
GCA_902826895.1	ST2207
GCA_902828315.1	ST117
GCA_902827965.1	ST48
GCA_902828745.1	ST371
GCA_902828985.1	ST10
GCA_902828325.1	ST90
GCA_902827605.1	ST117
GCA_015290445.1	ST542
GCA_015327145.1	ST2732
GCA_014904235.2	ST641
GCA_021342505.1	ST4949
GCA_021207935.1	ST7358
GCA_021207135.1	ST7358
GCA_021416995.1	ST410
GCA_021421685.1	ST10
GCA_021398875.1	ST1011
GCA_021439705.1	ST6448
GCA_021454425.1	ST206
GCA_021454385.1	ST3858
GCA_021453045.1	ST206
GCA_021485395.1	ST746
GCA_021485935.1	ST206
GCA_021493755.1	ST1585
GCA_021664715.1	ST973
GCA_021697445.1	ST744
GCA_021697715.1	ST602
GCA_021699765.1	ST162
GCA_021942455.1	ST10
GCA_022179945.1	ST155
GCA_022546735.1	ST648
GCA_022546855.1	ST101
GCA_022494705.1	ST117
GCA_022546695.1	ST3944
GCA_902500045.1	ST1196
GCA_022761465.1	ST10
GCA_022761665.1	ST10
GCA_902500075.1	ST1196
GCA_022696305.1	ST156
GCA_022698665.1	ST359
GCA_022761225.1	ST8369
GCA_905133775.1	ST155
GCA_905133655.1	ST2003
GCA_916160645.1	ST457
GCA_020284985.1	ST354
GCA_017150935.1	ST4358
GCA_002909515.2	ST212
GCA_002909565.3	ST744
GCA_012900165.1	ST6248
GCA_013039225.1	ST354
GCA_014172355.1	ST10
GCA_017164375.1	NA
GCA_017150915.1	ST4358
GCA_017164315.1	NA
GCA_017813535.1	ST155
GCA_017821095.1	ST295
GCA_017910395.1	ST1011
GCA_017910155.1	ST34
GCA_018255995.1	ST744
GCA_018295535.1	ST641
GCA_018438465.1	ST448
GCA_018463925.1	ST224
GCA_018464205.1	ST17
GCA_018556065.1	ST156
GCA_018587765.1	ST448
GCA_018862335.1	ST156
GCA_018862095.1	ST93
GCA_018988385.1	ST167
GCA_019049795.1	ST101
GCA_019054595.1	ST10512
GCA_019146095.1	ST1193
GCA_019147245.1	ST1193
GCA_019148645.1	ST5150
GCA_019148625.1	ST162
GCA_019148955.1	ST405
GCA_019148765.1	ST117
GCA_019216265.1	ST167
GCA_019365825.1	ST5229
GCA_019366445.1	ST746
GCA_019369225.1	ST10
GCA_019369695.1	NA
GCA_019364885.1	ST101
GCA_019368685.1	ST5229
GCA_019371025.1	ST542
GCA_019368345.1	ST10
GCA_019369415.1	ST5229
GCA_019368385.1	ST6910
GCA_019371885.1	ST58
GCA_019371425.1	ST361
GCA_019373625.1	NA
GCA_019375275.1	ST5229
GCA_019375285.1	ST1684
GCA_019436565.1	ST2253
GCA_019660665.1	ST746
GCA_019660475.1	ST6388
GCA_019850165.1	ST17
GCA_019879295.1	ST10
GCA_019926805.1	ST746
GCA_019963135.1	ST57
GCA_019962395.1	ST10
GCA_020168275.1	NA
GCA_020170795.1	ST744
GCA_020297865.1	ST2003
GCA_020362165.1	ST58
GCA_020417185.1	ST156
GCA_020418225.1	ST156
GCA_020417085.1	ST746
GCA_020416305.1	ST155
GCA_020416505.1	ST2349
GCA_020417245.1	ST69
GCA_020416545.1	ST1286
GCA_020417285.1	ST7366
GCA_020418175.1	ST162
GCA_020418265.1	ST617
GCA_020420725.1	ST88
GCA_020420665.1	ST162
GCA_020421675.1	ST11131
GCA_020421805.1	ST770
GCA_020457755.1	ST744
GCA_020416145.1	ST2705
GCA_020417265.1	ST354
GCA_020822355.1	ST457
GCA_020872375.1	ST156
GCA_021083285.1	ST2505
GCA_015644365.1	ST95
GCA_015693335.1	ST212
GCA_016123625.1	ST746
GCA_016391035.1	ST131
GCA_016386575.1	ST38
GCA_016457545.1	ST1193
GCA_016554325.1	ST16
GCA_016616735.1	ST2003
GCA_016791905.1	ST155
GCA_017047855.1	ST295
GCA_017045535.1	ST3576
GCA_017045135.1	ST11749
GCA_017046615.1	ST2973
GCA_017053035.1	ST224
GCA_017046795.1	ST3776
GCA_001509655.1	ST167
GCA_001891375.1	ST6388
GCA_001894465.1	ST2732
GCA_001893085.1	ST1518
GCA_001984885.1	NA
GCA_001894415.1	ST746
GCA_001893635.1	ST2732
GCA_002164915.1	ST101
GCA_002216895.1	ST156
GCA_002223965.1	ST1193
GCA_002250825.1	ST533
GCA_002918145.1	ST11404
GCA_003009035.1	ST224
GCA_003010355.1	ST2309
GCA_003293365.1	ST7453
GCA_003306255.1	ST38
GCA_003302245.1	ST10
GCA_003688245.1	ST361
GCA_003859315.1	ST156
GCA_003971215.1	ST48
GCA_004120955.1	ST6388
GCA_004122355.1	ST8641
GCA_004566955.1	ST44
GCA_004569745.1	ST410
GCA_007844575.1	NA
GCA_007844595.1	NA
GCA_008273255.1	ST224
GCA_008273185.1	ST58
GCA_008373455.1	ST453
GCA_009762415.1	ST10
GCA_009812295.1	ST29
GCA_009898445.1	ST131
GCA_011077535.1	ST224
GCA_012037825.1	ST1312
GCA_012036835.1	ST224
GCA_012046145.1	ST75
GCA_012063105.1	ST93
GCA_012293565.1	ST9586
GCA_012297445.1	ST48
GCA_012299985.1	ST1193
GCA_012503135.1	ST58
GCA_012502995.1	ST75
GCA_012660905.1	ST361
GCA_012695845.1	ST361
GCA_012751895.1	ST21
GCA_012766035.1	ST491
GCA_012877285.1	ST10767
GCA_012980035.1	ST744
GCA_013021825.1	ST6856
GCA_013022365.1	ST101
GCA_013038105.1	ST359
GCA_013038085.1	ST117
GCA_013038225.1	ST8917
GCA_013038325.1	ST156
GCA_013071545.1	ST38
GCA_013077315.1	ST1196
GCA_013077005.1	ST1001
GCA_013077605.1	ST5945
GCA_013095815.1	ST156
GCA_013095135.1	ST224
GCA_013137655.1	ST5259
GCA_013421665.1	NA
GCA_013577815.1	ST1196
GCA_014170975.1	ST58
GCA_014484795.1	ST4119
GCA_014569355.1	ST10
GCA_014713795.1	ST4985
GCA_014827535.1	ST9497
GCA_900093935.1	ST156
GCA_900536565.1	ST131
GCA_902827825.1	ST58
GCA_902827945.1	ST58
GCA_902827985.1	ST58
GCA_902828955.1	ST58
GCA_902827915.1	ST48
GCA_021145785.1	ST91
GCA_021145645.1	ST91
GCA_021343055.1	ST224
GCA_021343785.1	ST457
GCA_021397895.1	ST224
GCA_021439605.1	ST10
GCA_021452865.1	ST410
GCA_021449745.1	ST88
GCA_021498045.1	ST101
GCA_021582595.1	ST410
GCA_021652575.1	ST1193
GCA_021657335.1	ST1193
GCA_021748785.1	ST744
GCA_021940535.1	ST5229
GCA_022180085.1	ST69
GCA_022368895.1	ST354
GCA_022356375.1	ST1193
GCA_022559285.1	ST361
GCA_022585195.1	ST48
GCA_902499995.1	ST1196
GCA_902500105.1	ST1196
GCA_022696705.1	ST681
GCA_022697725.1	ST349
GCA_022686635.1	NA
GCA_905133415.1	ST2020
GCA_905397475.1	ST6448
GCA_907164395.1	ST196
GCA_910574355.1	ST746
GCA_001891885.1	ST226
GCA_012915565.1	ST224
GCA_013077365.1	ST5558
GCA_014106375.1	ST10
GCA_017117235.1	ST40
GCA_017781665.1	ST23
GCA_017813415.1	ST155
GCA_017821875.1	ST5493
GCA_017894585.1	ST2170
GCA_017894785.1	ST2935
GCA_017910775.1	ST165
GCA_018033605.1	ST16
GCA_018141125.1	ST69
GCA_018193815.1	ST718
GCA_018260235.1	ST1193
GCA_018295345.1	ST6764
GCA_018438225.1	ST1196
GCA_018462765.1	ST1196
GCA_018463085.1	ST1196
GCA_018463105.1	ST1196
GCA_018590585.1	ST93
GCA_018589845.1	ST457
GCA_018589725.1	ST156
GCA_018682575.1	ST167
GCA_018862575.1	ST2505
GCA_018863095.1	ST155
GCA_019052055.1	ST167
GCA_019054175.1	ST167
GCA_019054515.1	ST617
GCA_019070305.1	ST17
GCA_019104525.1	ST744
GCA_019219525.1	ST3997
GCA_019215105.1	ST2003
GCA_019219505.1	ST3997
GCA_019367895.1	ST48
GCA_019365985.1	ST744
GCA_019365105.1	ST744
GCA_019365035.1	ST3014
GCA_019366295.1	ST101
GCA_019366025.1	ST156
GCA_019368485.1	ST10
GCA_019369145.1	ST10
GCA_019370845.1	ST744
GCA_019369345.1	ST10
GCA_019369265.1	ST744
GCA_019373975.1	ST10548
GCA_019373855.1	ST3014
GCA_019373255.1	NA
GCA_019375375.1	ST744
GCA_019373885.1	ST5945
GCA_019492325.1	ST10779
GCA_019655735.1	ST4204
GCA_019660425.1	ST167
GCA_019660745.1	ST167
GCA_019730465.1	ST7108
GCA_019833705.1	ST1725
GCA_019879845.1	ST542
GCA_019926425.1	ST167
GCA_019962655.1	ST117
GCA_020259085.1	ST744
GCA_020285045.1	ST11019
GCA_020359395.1	ST58
GCA_020368565.1	ST457
GCA_020373065.1	ST3107
GCA_020366745.1	ST457
GCA_020417945.1	NA
GCA_020416285.1	ST648
GCA_020416665.1	ST69
GCA_020416115.1	ST2505
GCA_020416765.1	ST1266
GCA_020416885.1	ST10
GCA_020416935.1	ST162
GCA_020417755.1	ST195
GCA_020418125.1	ST156
GCA_020417845.1	ST2732
GCA_017676005.1	ST209
GCA_017735155.1	ST58
GCA_017598855.1	ST457
GCA_020594895.1	ST10
GCA_020702115.1	ST2003
GCA_020855815.1	ST196
GCA_020857075.1	ST2345
GCA_020873015.1	ST457
GCA_020872855.1	ST354
GCA_020872395.1	ST4539
GCA_021145285.1	ST5150
GCA_015693525.1	ST351
GCA_015712405.1	ST297
GCA_015959625.1	ST410
GCA_016123845.1	ST354
GCA_016147015.1	ST17
GCA_016391015.1	ST131
GCA_016458165.1	ST1193
GCA_016615555.1	ST69
GCA_016805945.1	ST609
GCA_016890005.1	ST93
GCA_016991415.1	ST354
GCA_017045555.1	ST117
GCA_017045995.1	ST3776
GCA_017045795.1	ST3776
GCA_001891995.1	ST156
GCA_001893155.1	ST6388
GCA_001891445.1	ST156
GCA_002217135.1	ST410
GCA_002247975.2	ST5218
GCA_002247775.2	ST7625
GCA_002247735.1	ST4429
GCA_002850675.5	ST617
GCA_002787935.1	ST101
GCA_002941165.1	ST7850
GCA_003009875.1	ST1011
GCA_002951655.1	ST117
GCA_003010295.1	ST354
GCA_003008775.1	ST1286
GCA_003304905.1	ST156
GCA_003304415.1	ST131
GCA_003686485.1	NA
GCA_003688095.1	ST457
GCA_003830725.1	ST685
GCA_003830865.1	ST457
GCA_007558515.1	ST2599
GCA_008272935.1	ST224
GCA_008272765.1	ST515
GCA_008272885.1	ST10
GCA_008365015.1	ST58
GCA_008272985.1	ST224
GCA_008273155.1	ST224
GCA_009393835.1	ST48
GCA_009822885.1	ST746
GCA_009822985.1	ST744
GCA_009823295.1	ST648
GCA_011078255.1	ST224
GCA_011077545.1	ST43
GCA_011492985.1	ST48
GCA_012035805.1	ST224
GCA_012036275.1	ST48
GCA_012162305.1	ST17
GCA_012297325.1	ST10463
GCA_012442685.1	ST1193
GCA_012484535.1	ST21
GCA_012502715.1	ST48
GCA_012502355.1	ST1056
GCA_012592745.1	ST1771
GCA_012641165.1	ST156
GCA_012696105.1	ST6448
GCA_012849475.1	ST1193
GCA_012983175.1	ST701
GCA_013000805.1	ST410
GCA_013021445.1	ST398
GCA_013038195.1	ST117
GCA_013071525.1	ST1140
GCA_013072925.1	ST6725
GCA_013077465.1	ST1642
GCA_013073255.1	ST167
GCA_013078405.1	ST95
GCA_013078225.1	ST410
GCA_013078545.1	ST457
GCA_013077765.1	ST5946
GCA_013079285.1	ST10
GCA_013079005.1	ST1602
GCA_013102425.1	ST38
GCA_013371685.1	ST602
GCA_013176205.1	ST69
GCA_013340805.1	ST1011
GCA_013346985.1	ST683
GCA_013424835.1	ST1112
GCA_013443215.1	ST11
GCA_013520435.1	ST48
GCA_013553365.1	ST155
GCA_014109125.1	ST10
GCA_014606235.1	ST3570
GCA_014645475.1	ST117
GCA_014691225.1	ST69
GCA_014778815.1	ST95
GCA_014857865.1	ST744
GCA_014957825.1	ST224
GCA_900489385.1	ST410
GCA_902826355.1	ST2491
GCA_902827855.1	ST48
GCA_902826435.1	ST224
GCA_902826765.1	ST10
GCA_021109055.1	ST457
GCA_021207775.1	ST7358
GCA_021343335.1	ST410
GCA_021342075.1	ST11996
GCA_021419505.1	ST350
GCA_021425985.1	ST167
GCA_021454245.1	ST710
GCA_021697075.1	ST744
GCA_021697825.1	ST156
GCA_021933735.1	ST10
GCA_021940715.1	ST10
GCA_021940695.1	ST10
GCA_022180205.1	ST155
GCA_022548055.1	NA
GCA_022424005.1	ST4162
GCA_022494235.1	ST117
GCA_022697615.1	ST533
GCA_022542235.1	ST1011
GCA_022538875.1	ST1308
GCA_022547745.1	ST2207
GCA_022548545.1	ST10649
GCA_022547575.1	ST155
GCA_022697005.1	ST155
GCA_022697285.1	ST11629
GCA_022698015.1	ST202
GCA_902500175.1	ST1196
GCA_902827895.1	ST48
GCA_022761265.1	ST8369
GCA_905133575.1	ST2003
GCA_905397415.1	ST117
GCA_905397295.1	ST117
GCA_020282135.1	ST48
GCA_017097945.1	ST648
GCA_017150895.1	ST4358
GCA_017151235.1	ST1011
GCA_017162495.1	ST1140
GCA_017161345.1	ST206
GCA_001971765.1	ST1011
GCA_003186665.1	ST167
GCA_009394055.1	ST48
GCA_008373735.1	ST2973
GCA_012695905.1	ST744
GCA_012881675.1	ST10
GCA_013081585.1	ST1193
GCA_014169695.1	ST542
GCA_017044585.1	ST295
GCA_017785895.1	ST156
GCA_017807375.1	ST95
GCA_017822355.1	ST5493
GCA_017822615.1	ST69
GCA_017895345.1	ST1141
GCA_017910255.1	ST4956
GCA_017931895.1	ST131
GCA_017981755.1	ST23
GCA_018018415.1	ST38
GCA_018038105.1	ST648
GCA_018198615.1	ST8128
GCA_018224065.1	ST167
GCA_018337175.1	ST224
GCA_018463145.1	ST1196
GCA_018462905.1	ST1196
GCA_018862165.1	ST93
GCA_018862495.1	NA
GCA_018862815.1	ST140
GCA_018862735.1	ST23
GCA_019054195.1	NA
GCA_019085645.1	ST12349
GCA_019080645.1	ST361
GCA_019104645.1	ST744
GCA_019148215.1	ST617
GCA_019148925.1	ST131
GCA_019148805.1	ST155
GCA_019228725.1	ST12369
GCA_019303155.1	ST11350
GCA_019367255.1	ST101
GCA_019365265.1	ST5171
GCA_019365235.1	ST5415
GCA_019366945.1	ST48
GCA_019368025.1	ST48
GCA_019366325.1	ST46
GCA_019368925.1	ST10
GCA_019368515.1	ST746
GCA_019369205.1	ST10
GCA_019374275.1	ST3014
GCA_019369315.1	ST10
GCA_019367965.1	ST101
GCA_019369055.1	ST5415
GCA_019369935.1	ST224
GCA_019369185.1	ST10
GCA_019369285.1	ST10
GCA_019372905.1	ST10
GCA_019370795.1	ST4578
GCA_019375175.1	ST101
GCA_019372495.1	ST206
GCA_019375315.1	ST48
GCA_019373905.1	NA
GCA_019376035.1	ST910
GCA_019373245.1	ST542
GCA_019373935.1	ST1725
GCA_019436745.1	ST354
GCA_019374955.1	ST871
GCA_019659985.1	ST167
GCA_019813595.1	ST58
GCA_019885565.1	ST744
GCA_019926765.1	ST361
GCA_019962055.1	ST5044
GCA_019962735.1	ST354
GCA_020147785.1	ST43
GCA_020147565.1	ST101
GCA_020285945.1	ST11136
GCA_020418605.1	ST189
GCA_020420945.1	ST2732
GCA_020417305.1	ST10
GCA_020416455.1	ST2505
GCA_020416385.1	ST48
GCA_020417405.1	ST2505
GCA_020417205.1	ST155
GCA_020420465.1	ST206
GCA_020416925.1	ST206
GCA_020417325.1	ST58
GCA_017675645.1	ST117
GCA_017676735.1	ST11422
GCA_017738175.1	ST162
GCA_020857515.1	ST48
GCA_020873495.1	ST354
GCA_020878255.1	ST405
GCA_021083245.1	ST602
GCA_015690155.1	ST1196
GCA_015690365.1	ST1193
GCA_016445645.1	ST354
GCA_016445665.1	ST1193
GCA_016697665.1	ST410
GCA_016786025.1	ST654
GCA_016786155.1	ST131
GCA_016811195.1	ST410
GCA_016990895.1	ST23
GCA_016991915.1	ST156
GCA_017045735.1	ST3776
GCA_017047415.1	ST115
GCA_017045475.1	ST117
GCA_017045055.1	ST117
GCA_017045715.1	ST117
GCA_000812345.1	ST117
GCA_001616825.1	ST744
GCA_001616785.1	ST744
GCA_001894475.1	ST156
GCA_001893985.1	ST361
GCA_001891535.1	ST6391
GCA_001893135.1	ST648
GCA_001894685.1	ST10
GCA_001893305.1	ST746
GCA_001900635.1	ST90
GCA_001892255.1	ST101
GCA_002251815.2	ST398
GCA_002247995.2	ST206
GCA_002249645.1	ST34
GCA_002246595.3	ST34
GCA_002860085.1	ST156
GCA_002942445.1	ST226
GCA_003009455.1	ST354
GCA_002991965.1	ST101
GCA_003009015.1	ST1286
GCA_003203315.1	ST46
GCA_003686975.1	ST1706
GCA_003686535.1	ST2329
GCA_003858735.1	ST162
GCA_003858885.1	ST156
GCA_003795485.1	ST1286
GCA_003830855.1	ST7986
GCA_004153045.1	ST457
GCA_004328685.1	ST1114
GCA_006297305.1	ST131
GCA_006234315.1	ST88
GCA_007844615.1	NA
GCA_008272785.1	ST10
GCA_008273195.1	ST58
GCA_008273955.1	ST224
GCA_008374055.1	ST93
GCA_008373425.1	ST90
GCA_008274035.1	ST224
GCA_008273525.1	ST224
GCA_008273915.1	NA
GCA_009812265.1	ST10
GCA_009821235.1	ST101
GCA_009823055.1	ST209
GCA_009812225.1	ST9406
GCA_009909695.1	ST156
GCA_011078145.1	ST2732
GCA_011033355.1	ST10
GCA_011078285.1	ST43
GCA_012036535.1	ST278
GCA_012035375.1	ST224
GCA_012036035.1	ST224
GCA_012035775.1	ST224
GCA_012062905.1	ST453
GCA_012074305.1	ST1236
GCA_012133675.1	ST1193
GCA_012170275.1	ST744
GCA_012217485.1	ST90
GCA_012247045.1	ST410
GCA_012297565.1	ST603
GCA_012304925.1	ST7394
GCA_012329945.1	ST361
GCA_012434275.1	ST58
GCA_012449925.1	ST73
GCA_012447805.1	ST69
GCA_012502775.1	ST5942
GCA_012502795.1	ST69
GCA_012493725.1	ST117
GCA_012497485.1	ST3107
GCA_012502475.1	ST405
GCA_012502635.1	ST354
GCA_012502935.1	ST457
GCA_012526515.1	ST167
GCA_012612445.1	ST21
GCA_012775495.1	ST744
GCA_013019485.1	ST9402
GCA_013022205.1	ST665
GCA_013021125.1	ST101
GCA_013022905.1	ST542
GCA_013027925.1	ST12
GCA_013037945.1	ST167
GCA_013038525.1	ST354
GCA_013039545.1	ST8914
GCA_013040225.1	ST410
GCA_013073225.1	ST8387
GCA_013077385.1	ST165
GCA_013077265.1	ST847
GCA_013073355.1	ST6725
GCA_013077405.1	ST165
GCA_013078205.1	ST5940
GCA_013093625.1	ST224
GCA_013131485.1	ST641
GCA_013775585.1	ST410
GCA_013793385.1	ST48
GCA_014098055.1	ST101
GCA_014092155.1	ST131
GCA_014569405.1	ST34
GCA_014594315.1	ST517
GCA_014580615.1	ST800
GCA_014606055.1	ST517
GCA_014719515.1	ST744
GCA_014741295.1	ST10
GCA_014740495.1	ST224
GCA_014777955.1	ST10
GCA_015079315.1	ST10
GCA_900093945.1	ST156
GCA_900094015.1	ST155
GCA_900536575.1	ST131
GCA_902827625.1	ST58
GCA_902828545.1	ST58
GCA_902828805.1	ST117
GCA_902828495.1	ST155
GCA_902828475.1	ST744
GCA_014117745.2	ST410
GCA_021145825.1	ST91
GCA_021146105.1	ST91
GCA_021153825.1	ST410
GCA_021210755.1	ST90
GCA_021342595.1	ST2003
GCA_021342255.1	ST156
GCA_021398695.1	ST224
GCA_021429245.1	ST410
GCA_021416565.1	ST131
GCA_021370475.1	ST95
GCA_021425805.1	ST88
GCA_021416485.1	ST167
GCA_021426065.1	ST117
GCA_021452805.1	ST744
GCA_021454405.1	ST4450
GCA_021473685.1	ST206
GCA_021582195.1	ST4385
GCA_021581355.1	ST410
GCA_021583855.1	ST90
GCA_021652515.1	ST1193
GCA_021697035.1	ST2197
GCA_021749245.1	ST88
GCA_021859265.1	ST744
GCA_021928515.1	ST5229
GCA_021940655.1	ST10
GCA_022099455.1	ST167
GCA_022180005.1	ST155
GCA_022180065.1	ST155
GCA_022179985.1	ST69
GCA_022180125.1	ST155
GCA_022453585.1	ST156
GCA_022546835.1	ST156
GCA_022548515.1	ST162
GCA_022548335.1	ST10649
GCA_022558945.1	ST224
GCA_022591475.1	ST167
GCA_022692765.1	ST58
GCA_902829005.1	NA
GCA_022761765.1	ST8369
GCA_022698465.1	ST131
GCA_022699005.1	ST155
GCA_905133665.1	ST2003
GCA_905133365.1	ST2020
GCA_905133565.1	ST2003
GCA_900156555.1	ST744
GCA_017150975.1	ST515
GCA_017150875.1	ST4358
GCA_017150845.1	ST4358
GCA_001891295.1	ST6388
GCA_014323465.1	NA
GCA_017047615.1	ST2973
GCA_017639125.1	ST10
GCA_017757545.1	ST44
GCA_017781645.1	ST224
GCA_017784565.1	ST23
GCA_017813585.1	ST162
GCA_017821575.1	ST744
GCA_017851895.1	ST1193
GCA_017893705.1	ST10
GCA_017899255.1	ST5044
GCA_018022235.1	ST457
GCA_017982245.1	ST23
GCA_018051845.1	ST38
GCA_018224165.1	ST410
GCA_018463165.1	ST1196
GCA_018463065.1	ST1196
GCA_018811245.1	ST1177
GCA_018862475.1	NA
GCA_018862295.1	ST156
GCA_018862635.1	ST156
GCA_018862235.1	ST48
GCA_019104255.1	ST744
GCA_019219485.1	ST3997
GCA_019219555.1	ST3997
GCA_019351875.1	ST1196
GCA_019365345.1	ST5415
GCA_019365425.1	ST101
GCA_019366105.1	ST29
GCA_019370035.1	ST10
GCA_019365945.1	ST1674
GCA_019366285.1	ST3339
GCA_019366905.1	ST6290
GCA_019367025.1	ST4385
GCA_019367625.1	NA
GCA_019369645.1	ST48
GCA_019374815.1	ST117
GCA_019374845.1	ST744
GCA_019375185.1	ST101
GCA_019373875.1	ST11420
GCA_019374585.1	ST5229
GCA_019375325.1	ST224
GCA_019375195.1	ST101
GCA_019831855.1	ST398
GCA_019926825.1	ST361
GCA_019962635.1	ST453
GCA_019962575.1	ST10
GCA_020142625.1	ST457
GCA_020230375.1	ST1163
GCA_020361645.1	ST58
GCA_020417365.1	ST354
GCA_020416555.1	ST1286
GCA_020417545.1	ST156
GCA_020417655.1	ST1485
GCA_020417925.1	ST48
GCA_020416605.1	ST162
GCA_020416625.1	ST224
GCA_020416235.1	ST101
GCA_017673905.1	ST131
GCA_017684665.1	ST1060
GCA_017729175.1	ST410
GCA_020873195.1	ST405
GCA_020872875.1	ST7179
GCA_021085505.1	ST101
GCA_021146925.1	ST1193
GCA_021146905.1	ST91
GCA_015687395.1	ST10
GCA_015693345.1	NA
GCA_016123825.1	ST648
GCA_016760605.1	ST1011
GCA_016785675.1	ST617
GCA_016791805.1	ST2505
GCA_016785465.1	ST11088
GCA_016988035.1	ST90
GCA_017044415.1	ST117
GCA_017046655.1	ST3776
GCA_017047335.1	ST115
GCA_000812365.1	ST117
GCA_001509745.1	ST167
GCA_001894025.1	ST746
GCA_001893545.1	ST48
GCA_001891795.1	ST602
GCA_001893385.1	ST226
GCA_001892045.1	ST156
GCA_001893765.1	ST746
GCA_001892135.1	ST156
GCA_001894335.1	ST226
GCA_002217065.1	ST457
GCA_002223005.1	ST2003
GCA_002290415.1	ST410
GCA_002247945.1	ST3045
GCA_002941405.1	ST165
GCA_002949295.1	ST58
GCA_003293515.1	ST6725
GCA_003686635.1	ST117
GCA_003686845.1	ST2847
GCA_003687115.1	NA
GCA_003687135.1	NA
GCA_003858905.1	ST744
GCA_003830815.1	ST744
GCA_003860185.1	ST648
GCA_003937625.1	ST405
GCA_004122525.1	ST617
GCA_004568395.1	ST457
GCA_008272525.1	ST1163
GCA_008374035.1	ST366
GCA_008364875.1	ST117
GCA_009762475.1	ST7369
GCA_009762385.1	ST48
GCA_009741465.1	ST156
GCA_009812255.1	ST29
GCA_009821775.1	ST609
GCA_009822115.1	ST224
GCA_009909955.1	ST10
GCA_009910155.1	ST2003
GCA_012036175.1	ST224
GCA_012037055.1	ST2659
GCA_012037365.1	ST1163
GCA_012035005.1	ST224
GCA_012036315.1	ST224
GCA_012155375.1	ST17
GCA_012190825.1	ST58
GCA_012216385.1	ST152
GCA_012297285.1	ST95
GCA_012372155.1	ST224
GCA_012449965.1	ST448
GCA_012502835.1	ST410
GCA_012648295.1	NA
GCA_012648415.1	ST448
GCA_013011105.1	ST167
GCA_013021405.1	ST101
GCA_013020045.1	ST101
GCA_013020245.1	ST744
GCA_013021245.1	ST101
GCA_013025265.1	ST10
GCA_013038905.1	ST10
GCA_013039985.1	ST453
GCA_013027825.1	ST219
GCA_013038825.1	ST10
GCA_013038925.1	ST206
GCA_013038505.1	ST354
GCA_013078805.1	ST69
GCA_013091695.1	ST744
GCA_013092055.1	ST359
GCA_013347065.1	ST3489
GCA_013789285.1	ST156
GCA_013969375.1	ST4713
GCA_013969205.1	ST131
GCA_013923405.1	ST10
GCA_014081025.1	ST10
GCA_014098735.1	ST38
GCA_014168975.1	ST1148
GCA_014671595.1	ST1193
GCA_014714515.1	ST1722
GCA_014740535.1	ST224
GCA_014765855.1	ST224
GCA_014765715.1	ST224
GCA_014858085.1	NA
GCA_900094035.1	ST155
GCA_900093925.1	ST156
GCA_900536505.1	ST131
GCA_900536525.1	ST131
GCA_902827835.1	ST58
GCA_902828625.1	ST58
GCA_902828235.1	ST90
GCA_902828925.1	ST155
GCA_902829035.1	ST167
GCA_015297805.1	ST117
GCA_021207195.1	ST7358
GCA_021207875.1	ST7358
GCA_021229615.1	ST206
GCA_021416435.1	ST2003
GCA_021452585.1	ST448
GCA_021452945.1	ST354
GCA_021698075.1	ST156
GCA_021697455.1	NA
GCA_021940575.1	ST5229
GCA_022180025.1	ST69
GCA_022180185.1	ST155
GCA_022444485.1	ST156
GCA_022697315.1	ST1011
GCA_022761715.1	ST8369
GCA_902500155.1	ST1196
GCA_022548295.1	ST226
GCA_022596515.1	ST10
GCA_022761425.1	ST115
GCA_022761505.1	ST8369
GCA_022697765.1	ST410
GCA_902500085.1	ST1196
GCA_902499945.1	ST1196
GCA_022698425.1	ST155
GCA_022698965.1	ST155
GCA_022761185.1	ST8369
GCA_020266685.1	ST5150
GCA_020271825.1	ST457
GCA_020285065.1	ST3075
GCA_017098995.1	ST131
GCA_003010095.1	ST156
GCA_012651625.1	ST410
GCA_012849295.1	ST88
GCA_013076965.1	ST6622
GCA_013021285.1	ST48
GCA_014235825.1	ST156
GCA_017047975.1	ST2973
GCA_017733335.1	ST38
GCA_017813555.1	ST394
GCA_017896105.1	ST10
GCA_017910215.1	ST101
GCA_017939365.1	ST155
GCA_017939305.1	ST206
GCA_017910055.1	ST410
GCA_018050345.1	ST117
GCA_018197915.1	ST2003
GCA_018198695.1	ST744
GCA_018295245.1	ST3941
GCA_018447915.1	ST1196
GCA_018462885.1	ST1196
GCA_018463785.1	ST1196
GCA_018590545.1	ST1589
GCA_018600255.1	ST3076
GCA_018590705.1	ST998
GCA_018808965.1	ST457
GCA_018862055.1	ST448
GCA_019052955.1	ST167
GCA_019054455.1	ST167
GCA_019219545.1	ST3997
GCA_019219605.1	ST3997
GCA_019228385.1	ST69
GCA_019282835.1	ST457
GCA_019368075.1	ST156
GCA_019370285.1	NA
GCA_019369515.1	ST9406
GCA_019368785.1	NA
GCA_019366055.1	ST6354
GCA_019369385.1	ST10
GCA_019369305.1	ST10
GCA_019367365.1	ST359
GCA_019372465.1	ST4578
GCA_019372725.1	ST8318
GCA_019369405.1	ST10
GCA_019373795.1	ST206
GCA_019374035.1	ST648
GCA_019370915.1	ST617
GCA_019373685.1	NA
GCA_019373745.1	NA
GCA_019374005.1	ST155
GCA_019588225.1	ST457
GCA_019780825.1	ST1725
GCA_019894635.1	ST457
GCA_019926845.1	ST361
GCA_019962455.1	ST847
GCA_019962105.1	ST5044
GCA_020215785.1	ST155
GCA_020361625.1	ST58
GCA_020416355.1	NA
GCA_020416085.1	ST117
GCA_020416805.1	ST10
GCA_020416865.1	ST10
GCA_020418475.1	NA
GCA_020421595.1	ST156
GCA_020421975.1	ST11133
GCA_020416715.1	ST1251
GCA_017676705.1	ST10
GCA_017676765.1	ST170
GCA_017737995.1	ST7122
GCA_020682325.1	ST2003
GCA_020694445.1	ST361
GCA_020683085.1	ST155
GCA_020782465.1	ST6388
GCA_020783135.1	ST410
GCA_020855835.1	ST354
GCA_020872715.1	ST7331
GCA_020873375.1	ST2345
GCA_020873615.1	ST101
GCA_020872815.1	ST196
GCA_021088255.1	ST457
GCA_021145265.1	ST131
GCA_015843075.1	ST167
GCA_016458765.1	ST1193
GCA_016859945.1	ST93
GCA_016772495.1	ST155
GCA_016805925.1	ST457
GCA_016837895.1	ST162
GCA_016786145.1	ST542
GCA_016990695.1	ST1485
GCA_016990675.1	ST2001
GCA_016990575.1	ST212
GCA_016990655.1	ST38
GCA_017046815.1	ST354
GCA_001509675.1	ST167
GCA_001893555.1	ST226
GCA_001893915.1	ST6388
GCA_001891925.1	ST361
GCA_001892065.1	ST156
GCA_001894035.1	ST746
GCA_001892585.1	ST361
GCA_001936315.1	ST189
GCA_002216915.1	NA
GCA_002787545.1	ST167
GCA_002941585.1	ST1011
GCA_002941325.1	ST48
GCA_002941495.1	ST2705
GCA_002992115.1	ST101
GCA_003204955.1	ST457
GCA_003303615.1	ST224
GCA_003795405.1	ST3056
GCA_003830895.1	ST34
GCA_003988295.1	ST1968
GCA_003999855.1	ST48
GCA_004014735.1	ST8809
GCA_004566575.1	ST448
GCA_007632435.1	ST2599
GCA_008365155.1	ST17
GCA_008273105.1	ST224
GCA_008273075.1	ST224
GCA_008273425.1	ST224
GCA_008386415.1	ST58
GCA_009016575.1	ST871
GCA_009394205.1	ST8669
GCA_009822715.1	ST1011
GCA_009823005.1	ST57
GCA_009910875.1	ST354
GCA_011951565.1	ST21
GCA_011977645.1	ST1967
GCA_012035315.1	ST224
GCA_012063325.1	ST2170
GCA_012063235.1	ST155
GCA_012219245.1	ST90
GCA_012275695.1	ST453
GCA_012299955.1	ST1193
GCA_012335075.1	ST206
GCA_012501715.1	ST6358
GCA_012487145.1	ST167
GCA_012774955.1	ST744
GCA_012975885.1	ST156
GCA_012981875.1	ST1193
GCA_012982835.1	ST131
GCA_013012055.1	ST167
GCA_013020065.1	ST101
GCA_013021735.1	ST48
GCA_013020645.1	ST101
GCA_013038545.1	ST617
GCA_013038555.1	ST1193
GCA_013039345.1	ST46
GCA_013038125.1	ST359
GCA_013039925.1	ST156
GCA_013072145.1	ST744
GCA_013065105.1	ST457
GCA_013078905.1	ST10
GCA_013078065.1	ST2003
GCA_013092115.1	ST162
GCA_013078605.1	ST354
GCA_013078925.1	ST10
GCA_013094915.1	ST602
GCA_013172935.1	ST95
GCA_013187555.1	NA
GCA_013340785.1	ST1011
GCA_013374925.1	ST1196
GCA_013732635.1	ST58
GCA_013793365.1	ST10
GCA_014168935.1	ST744
GCA_014572255.1	ST795
GCA_014765005.1	ST224
GCA_014766275.1	ST224
GCA_014778875.1	ST127
GCA_014854635.1	ST101
GCA_014827295.1	ST9461
GCA_014827575.1	ST9461
GCA_014827515.1	ST9461
GCA_014827875.1	ST9461
GCA_902826175.1	ST224
GCA_902826665.1	ST117
GCA_902828505.1	ST48
GCA_902826875.1	NA
GCA_902827865.1	ST58
GCA_902827735.1	ST58
GCA_902828665.1	ST4663
GCA_015290225.1	ST542
GCA_021146885.1	ST1193
GCA_021145885.1	ST131
GCA_021145965.1	ST91
GCA_021343415.1	ST410
GCA_021343555.1	ST6388
GCA_021417145.1	ST1485
GCA_021439665.1	ST6448
GCA_021488775.1	ST617
GCA_021485375.1	ST617
GCA_021697175.1	ST1049
GCA_021726205.1	ST2534
GCA_021749125.1	ST88
GCA_021890665.1	ST101
GCA_022180045.1	ST155
GCA_022180305.1	ST155
GCA_022548205.1	ST162
GCA_022494785.1	ST3107
GCA_022761555.1	ST457
GCA_022546715.1	ST101
GCA_902500025.1	ST1196
GCA_022546435.1	ST90
GCA_022558845.1	ST6388
GCA_022558825.1	ST6388
GCA_022548495.1	ST1582
GCA_022761645.1	ST442
GCA_902500005.1	ST1196
GCA_022698865.1	ST58
GCA_022696985.1	ST101
GCA_022697135.1	ST12758
GCA_022697185.1	ST12742
GCA_022697895.1	ST12761
GCA_022761385.1	ST8369
GCA_017088445.1	ST4088
GCA_003830805.1	ST101
GCA_017579865.1	ST744
GCA_017733175.1	ST701
GCA_017783105.1	ST752
GCA_017785795.1	ST11630
GCA_017815195.1	ST5493
GCA_017787265.1	ST224
GCA_017899115.1	ST744
GCA_017981305.1	ST393
GCA_018016675.1	ST354
GCA_018021175.1	ST457
GCA_018021335.1	ST93
GCA_018198735.1	ST1001
GCA_018198755.1	ST10649
GCA_018337235.1	ST58
GCA_018463445.1	ST1196
GCA_018602575.1	ST4937
GCA_018790765.1	ST1585
GCA_018862305.1	ST23
GCA_018862155.1	ST93
GCA_019038315.1	ST101
GCA_018862445.1	ST117
GCA_018957595.1	ST372
GCA_019148775.1	ST38
GCA_019282815.1	ST457
GCA_019351075.1	ST226
GCA_019365125.1	ST58
GCA_019366535.1	ST23
GCA_019366585.1	ST10
GCA_019365185.1	ST5229
GCA_019368665.1	ST8128
GCA_019373835.1	ST744
GCA_019374255.1	ST345
GCA_019372805.1	ST6910
GCA_019372325.1	ST156
GCA_019373025.1	ST29
GCA_019436665.1	ST354
GCA_019436585.1	ST226
GCA_019660615.1	ST101
GCA_019961975.1	ST224
GCA_019962195.1	ST10
GCA_019962595.1	ST10
GCA_019962345.1	NA
GCA_019962425.1	ST117
GCA_019962615.1	ST1775
GCA_020168425.1	ST617
GCA_020269505.1	ST457
GCA_020359075.1	ST58
GCA_020417415.1	ST156
GCA_020417165.1	ST1011
GCA_020416745.1	ST206
GCA_020416985.1	ST156
GCA_020417145.1	ST617
GCA_017654165.1	ST155
GCA_020683045.1	ST12285
GCA_020822055.1	ST23
GCA_020872435.1	ST156
GCA_020905655.1	ST10
GCA_015690185.1	ST1193
GCA_015690145.1	ST13038
GCA_015959945.1	ST167
GCA_016445885.1	ST2003
GCA_017044695.1	ST1730
GCA_015294725.1	ST10
GCA_017046855.1	ST117
GCA_017046195.1	ST2973
GCA_001509735.1	ST167
GCA_001509715.1	ST167
GCA_001892485.1	ST6388
GCA_001891605.1	ST101
GCA_001892405.1	ST354
GCA_001892145.1	ST156
GCA_001892685.1	ST156
GCA_001892325.1	ST617
GCA_001893215.1	ST746
GCA_002142715.1	ST131
GCA_002246085.1	ST206
GCA_002246755.1	ST3054
GCA_002787645.1	ST457
GCA_002942665.1	ST1079
GCA_003292355.1	ST457
GCA_003297405.1	ST357
GCA_003293445.1	ST6756
GCA_003301625.1	ST93
GCA_003325975.1	ST40
GCA_003859195.1	ST101
GCA_003830995.1	ST10562
GCA_003830475.1	ST2345
GCA_003829905.1	ST5487
GCA_003858915.1	ST57
GCA_004126435.1	ST7454
GCA_008272965.1	ST1049
GCA_008271925.1	ST2659
GCA_008274065.1	ST224
GCA_009393745.1	ST6793
GCA_009909705.1	ST156
GCA_011045875.1	ST10170
GCA_011872385.1	ST11
GCA_012036225.1	ST224
GCA_012036025.1	ST10
GCA_012063025.1	ST93
GCA_012063365.1	ST2607
GCA_012063465.1	ST70
GCA_012151875.1	ST17
GCA_012297765.1	ST23
GCA_012345875.1	ST1011
GCA_012351535.1	ST410
GCA_012448405.1	ST21
GCA_012502375.1	ST165
GCA_012503075.1	ST410
GCA_012502855.1	ST410
GCA_012526815.1	ST167
GCA_012849535.1	ST10767
GCA_012973785.1	ST744
GCA_013012405.1	ST2083
GCA_013021305.1	ST48
GCA_013022315.1	ST10
GCA_013021965.1	ST101
GCA_013038265.1	ST6388
GCA_013038245.1	ST6756
GCA_013077105.1	ST405
GCA_013076985.1	ST2003
GCA_013077725.1	ST5947
GCA_013078115.1	ST2179
GCA_013078965.1	ST88
GCA_013156995.1	ST58
GCA_013172085.1	ST38
GCA_013771925.1	ST58
GCA_013792705.1	ST361
GCA_014091375.1	ST156
GCA_014092615.1	ST539
GCA_014098795.1	ST1193
GCA_014109105.1	ST10
GCA_014594275.1	ST2356
GCA_014576055.1	ST517
GCA_014575395.1	ST327
GCA_014771955.1	ST354
GCA_014786265.1	ST10
GCA_014838635.1	ST9461
GCA_900093885.1	ST101
GCA_900093835.1	ST101
GCA_900499425.1	ST6448
GCA_900490465.1	ST410
GCA_900536515.1	ST131
GCA_902826965.1	ST2207
GCA_902827555.1	ST117
GCA_902828265.1	NA
GCA_902827955.1	ST58
GCA_902828945.1	ST167
GCA_015476745.1	ST48
GCA_017674525.1	ST1193
GCA_021097645.1	ST156
GCA_021146165.1	NA
GCA_021146445.1	ST91
GCA_021225785.1	ST1431
GCA_021229495.1	ST539
GCA_021342715.1	ST617
GCA_021343135.1	ST354
GCA_021342455.1	NA
GCA_021343765.1	ST2003
GCA_021343855.1	ST2003
GCA_021433905.1	NA
GCA_021542255.1	ST167
GCA_021582555.1	ST219
GCA_021697495.1	ST2197
GCA_021940615.1	ST5229
GCA_021940635.1	ST10
GCA_022180225.1	ST155
GCA_022180245.1	ST155
GCA_022423755.1	ST6050
GCA_022559265.1	ST744
GCA_902827515.1	ST117
GCA_022538735.1	ST7366
GCA_022815745.1	ST155
GCA_022558685.1	ST10
GCA_022559025.1	ST410
GCA_022558765.1	ST410
GCA_022698825.1	ST648
GCA_905133805.1	ST189
GCA_905133445.1	ST2020
GCA_905397515.1	ST1140
GCA_017150955.1	ST515
GCA_017139595.1	ST58
GCA_017150835.1	ST4358
GCA_017164155.1	ST3776
GCA_017164695.1	ST1727
GCA_003304755.1	ST1249
GCA_014109085.1	ST10
GCA_017045935.1	ST3776
GCA_017783345.1	ST101
GCA_017813635.1	ST162
GCA_017896145.1	ST5870
GCA_017820915.1	ST720
GCA_017894605.1	ST10
GCA_017910075.1	ST2170
GCA_017910535.1	ST68
GCA_017981605.1	ST23
GCA_018022455.1	ST398
GCA_018084365.1	ST7160
GCA_018194195.1	ST539
GCA_018224665.1	ST167
GCA_018195235.1	ST744
GCA_018317945.1	ST2325
GCA_018415995.1	ST602
GCA_018462685.1	ST1196
GCA_018462665.1	ST1196
GCA_018556665.1	ST58
GCA_018587625.1	ST349
GCA_018862115.1	ST93
GCA_018862525.1	ST2505
GCA_018862275.1	ST448
GCA_018862125.1	ST93
GCA_019054375.1	ST410
GCA_019080885.1	ST224
GCA_019148725.1	ST457
GCA_019148895.1	ST354
GCA_019219465.1	ST3997
GCA_019364955.1	ST746
GCA_019366185.1	ST10
GCA_019374285.1	ST2973
GCA_019365365.1	ST1634
GCA_019372185.1	ST744
GCA_019367845.1	ST48
GCA_019373555.1	ST4014
GCA_019372635.1	ST8318
GCA_019375235.1	NA
GCA_019436545.1	ST224
GCA_019730435.1	ST7108
GCA_019926465.1	ST410
GCA_019962335.1	ST58
GCA_019962415.1	ST12485
GCA_020143645.1	ST88
GCA_020212515.1	ST10
GCA_020230455.1	ST7452
GCA_020284275.1	ST354
GCA_020285005.1	ST226
GCA_020418645.1	ST162
GCA_020417105.1	ST69
GCA_020418825.1	ST10
GCA_020418665.1	ST206
GCA_020422165.1	ST162
GCA_020421725.1	ST156
GCA_020418505.1	ST1716
GCA_020416705.1	ST2207
GCA_020416815.1	ST10
GCA_020422845.1	ST457
GCA_017684835.1	ST1060
GCA_017731995.1	ST10
GCA_017733295.1	ST448
GCA_017735095.1	ST58
GCA_017731615.1	ST10
GCA_017348835.2	ST799
GCA_020551765.1	ST4981
GCA_020610215.1	ST4981
GCA_020684805.1	ST10
GCA_020856015.1	ST405
GCA_020824875.1	ST410
GCA_020857635.1	ST609
GCA_020872635.1	ST196
GCA_021109455.1	ST744
GCA_015623765.1	ST101
GCA_016458025.1	ST1193
GCA_016805965.1	ST609
GCA_017046575.1	ST117
GCA_017039615.1	ST131
GCA_017044635.1	ST155
GCA_001893165.1	ST156
GCA_001893375.1	ST746
GCA_001892105.1	ST156
GCA_001893535.1	ST156
GCA_002196745.1	ST206
GCA_002223855.1	ST1193
GCA_002248015.1	ST165
GCA_002786655.1	ST167
GCA_002959355.1	ST1286
GCA_002941285.1	ST1011
GCA_002942565.1	ST744
GCA_002951795.1	ST155
GCA_003010015.1	ST156
GCA_002991895.1	ST101
GCA_003291235.1	ST7937
GCA_003303715.1	ST162
GCA_003302635.1	ST1286
GCA_003303985.1	ST101
GCA_003305735.1	NA
GCA_003443815.1	NA
GCA_003859325.1	ST209
GCA_003795445.1	ST9440
GCA_003859295.1	ST746
GCA_004100115.1	NA
GCA_003988285.1	ST1968
GCA_004122455.1	ST7454
GCA_004568505.1	ST744
GCA_004567855.1	ST1092
GCA_005389885.1	ST3489
GCA_006233395.1	ST1196
GCA_008272355.1	ST90
GCA_008272505.1	ST4385
GCA_008273345.1	ST58
GCA_008373675.1	ST93
GCA_009393555.1	ST167
GCA_009649275.1	ST95
GCA_009647805.1	ST46
GCA_009821165.1	NA
GCA_009822835.1	ST162
GCA_009909965.1	NA
GCA_012036195.1	ST224
GCA_012036795.1	ST224
GCA_012062925.1	ST457
GCA_012358395.1	ST23
GCA_012501875.1	ST117
GCA_012502255.1	ST2165
GCA_012648585.1	ST4014
GCA_012774935.1	ST744
GCA_012874395.1	ST131
GCA_012974525.1	ST156
GCA_012977385.1	ST354
GCA_012983715.1	ST155
GCA_013021085.1	ST6799
GCA_013019405.1	ST34
GCA_013022245.1	ST6984
GCA_013022085.1	ST201
GCA_013022215.1	ST4682
GCA_013038065.1	ST359
GCA_013038385.1	NA
GCA_013039785.1	ST117
GCA_013039875.1	ST6388
GCA_013039705.1	NA
GCA_013046745.1	ST744
GCA_013077285.1	ST5558
GCA_013071385.1	ST224
GCA_013073155.1	ST8387
GCA_013078975.1	ST457
GCA_013073145.1	ST6725
GCA_013079045.1	ST744
GCA_013131465.1	ST641
GCA_013172515.1	ST131
GCA_013424785.1	ST48
GCA_013563635.1	ST457
GCA_013915485.1	ST32
GCA_014089845.1	ST1193
GCA_014169595.1	ST641
GCA_014607275.1	ST686
GCA_014775855.1	ST48
GCA_014858125.1	ST744
GCA_015041495.1	ST405
GCA_900089795.1	ST88
GCA_900093845.1	ST156
GCA_902826205.1	ST224
GCA_902826275.1	ST2491
GCA_902826185.1	ST224
GCA_902828775.1	ST117
GCA_902849115.1	ST354
GCA_021108495.1	ST617
GCA_021229545.1	ST2161
GCA_021207225.1	ST7358
GCA_021342815.1	ST131
GCA_021343705.1	NA
GCA_021487475.1	ST711
GCA_021488845.1	ST8153
GCA_021567855.1	ST453
GCA_021659355.1	ST131
GCA_021657315.1	ST131
GCA_021698055.1	ST156
GCA_021697615.1	ST117
GCA_021945355.1	ST10
GCA_022099075.1	ST167
GCA_022180265.1	ST155
GCA_022423725.1	ST48
GCA_022423945.1	ST746
GCA_022477815.1	ST58
GCA_022697065.1	ST349
GCA_022546355.1	ST359
GCA_022553175.1	ST3714
GCA_022538855.1	ST1308
GCA_022547295.1	ST131
GCA_022548215.1	ST162
GCA_022761285.1	ST8369
GCA_022697045.1	ST155
GCA_022761745.1	ST8369
GCA_017118065.1	ST189
GCA_017117965.1	ST301
GCA_017121955.1	ST410
GCA_017151225.1	ST1011
GCA_001892835.1	ST162
GCA_001893995.1	ST746
GCA_002631025.2	ST746
GCA_005145985.1	ST457
GCA_012592205.1	ST410
GCA_012694165.1	ST21
GCA_012871595.1	ST88
GCA_013071465.1	ST155
GCA_017171755.1	ST131
GCA_017781525.1	ST224
GCA_017789465.1	ST95
GCA_017787225.1	ST117
GCA_017813495.1	ST162
GCA_017807335.1	ST2309
GCA_017821895.1	ST23
GCA_017910355.1	ST345
GCA_017910755.1	ST6018
GCA_017910455.1	ST1196
GCA_017939355.1	ST1642
GCA_017910675.1	ST7153
GCA_017981525.1	ST43
GCA_018021235.1	ST6448
GCA_018018495.1	ST1674
GCA_018018235.1	ST354
GCA_018049525.1	ST457
GCA_018072825.1	ST1340
GCA_018142995.1	ST212
GCA_018155135.1	ST1314
GCA_018186175.1	ST5708
GCA_018260255.1	ST127
GCA_018295065.1	ST7941
GCA_018301445.1	ST156
GCA_018317165.1	ST10
GCA_018348315.1	ST69
GCA_018347285.1	ST58
GCA_018462725.1	ST1196
GCA_018587085.1	ST1177
GCA_018587305.1	ST3944
GCA_018590165.1	ST10200
GCA_018627375.1	ST10
GCA_018627455.1	ST69
GCA_018862555.1	ST23
GCA_018862645.1	ST2505
GCA_019054115.1	ST167
GCA_019054245.1	ST10512
GCA_019148695.1	ST2003
GCA_019219585.1	ST3997
GCA_019364805.1	ST101
GCA_019367805.1	ST101
GCA_019367285.1	ST101
GCA_019367665.1	ST746
GCA_019366205.1	ST4379
GCA_019366115.1	ST10
GCA_019372025.1	ST101
GCA_019369965.1	ST101
GCA_019369545.1	ST101
GCA_019369105.1	ST5415
GCA_019367345.1	ST457
GCA_019371825.1	ST58
GCA_019372105.1	ST9399
GCA_019368695.1	ST361
GCA_019369485.1	ST101
GCA_019373955.1	ST453
GCA_019374195.1	ST746
GCA_019375445.1	ST46
GCA_019373645.1	ST410
GCA_019659915.1	ST617
GCA_019772075.1	ST167
GCA_019926675.1	ST746
GCA_019961935.1	ST224
GCA_019962315.1	ST2973
GCA_019962495.1	ST10
GCA_020168315.1	ST167
GCA_020417485.1	ST69
GCA_020417625.1	ST23
GCA_020417975.1	ST10
GCA_020420425.1	ST48
GCA_020417555.1	ST1485
GCA_020417525.1	ST165
GCA_020418145.1	ST209
GCA_020420625.1	NA
GCA_020421015.1	ST206
GCA_020417335.1	ST69
GCA_020420495.1	ST189
GCA_017676685.1	ST2973
GCA_017675725.1	ST11424
GCA_017747095.1	ST744
GCA_017601405.1	NA
GCA_020594975.1	ST2329
GCA_020862765.1	ST7179
GCA_020873215.1	ST155
GCA_020872615.1	ST1674
GCA_021145405.1	ST91
GCA_015687375.1	ST3107
GCA_015690265.1	ST12625
GCA_015730705.1	ST10170
GCA_016279705.1	ST58
GCA_016391005.1	ST131
GCA_016445005.1	ST2003
GCA_016458685.1	ST1193
GCA_016820315.1	ST354
GCA_016837685.1	ST162
GCA_016837755.1	ST162
GCA_016990135.1	ST10328
GCA_017004315.1	ST410
GCA_017044355.1	ST117
GCA_017045615.1	ST9578
GCA_017053615.1	ST155
GCA_017045115.1	ST11749
GCA_017046535.1	ST3776
GCA_015316865.1	ST58
GCA_001615865.1	NA
GCA_001891315.1	ST6388
GCA_001891455.1	ST156
GCA_001894125.1	ST410
GCA_001892335.1	ST617
GCA_001893695.1	ST156
GCA_001892445.1	ST6388
GCA_001892125.1	ST156
GCA_001893455.1	ST6388
GCA_002164955.1	ST167
GCA_002247695.1	ST10
GCA_002490265.1	ST117
GCA_002942485.1	ST226
GCA_002918085.1	NA
GCA_002941425.1	ST90
GCA_002943285.1	ST224
GCA_002991735.1	ST101
GCA_002968935.1	ST58
GCA_003008915.1	ST1642
GCA_003009055.1	ST354
GCA_003008745.1	ST1290
GCA_002991925.1	ST101
GCA_003304445.1	ST10
GCA_003667405.1	ST162
GCA_003686805.1	ST351
GCA_003686565.1	ST533
GCA_003795515.1	ST1286
GCA_003939825.1	ST405
GCA_004122505.1	ST617
GCA_003991155.1	ST457
GCA_004122295.1	ST2973
GCA_004153135.1	ST457
GCA_006297325.1	ST131
GCA_008272975.1	ST224
GCA_008364935.1	ST910
GCA_008273945.1	ST224
GCA_007826915.1	ST93
GCA_008152105.1	ST457
GCA_008272865.1	ST10
GCA_008273245.1	ST224
GCA_008274025.1	ST224
GCA_008365175.1	ST17
GCA_009394175.1	ST167
GCA_009394345.1	ST48
GCA_009822485.1	ST617
GCA_009822445.1	ST617
GCA_010592655.1	ST744
GCA_009909855.1	ST345
GCA_011078155.1	ST1564
GCA_011077435.1	ST1564
GCA_012037375.1	ST4385
GCA_012034475.1	ST224
GCA_012037155.1	ST349
GCA_012144965.1	ST17
GCA_012351625.1	ST10
GCA_012358675.1	ST744
GCA_012419595.1	ST744
GCA_012472715.1	ST410
GCA_012501835.1	ST354
GCA_012502875.1	ST196
GCA_012608495.1	ST58
GCA_012678385.1	ST457
GCA_012675925.1	ST117
GCA_012707365.1	ST155
GCA_012774535.1	ST744
GCA_012774615.1	ST3856
GCA_013020905.1	ST101
GCA_013039725.1	NA
GCA_013011165.1	ST167
GCA_013019465.1	ST34
GCA_013021945.1	ST101
GCA_013020265.1	ST744
GCA_013038805.1	ST7611
GCA_013039905.1	ST156
GCA_013038165.1	ST212
GCA_013074485.1	ST6725
GCA_013073045.1	ST6725
GCA_013077825.1	ST877
GCA_013078505.1	ST131
GCA_013077305.1	ST1056
GCA_013078385.1	ST2003
GCA_013094765.1	ST11117
GCA_013099055.1	ST101
GCA_013358945.1	ST10
GCA_013520765.1	ST155
GCA_013520815.1	ST449
GCA_013792805.1	ST48
GCA_013792825.1	ST165
GCA_014080135.1	ST224
GCA_014219485.1	ST761
GCA_014495075.1	NA
GCA_014573115.1	ST517
GCA_014584275.1	ST11003
GCA_014778895.1	ST155
GCA_015241835.1	ST345
GCA_900093855.1	ST354
GCA_900094005.1	ST156
GCA_900489415.1	ST410
GCA_902826645.1	ST117
GCA_902827635.1	ST10
GCA_902827545.1	ST117
GCA_902828105.1	ST117
GCA_902828755.1	ST117
GCA_017054975.1	ST58
GCA_021159565.1	ST155
GCA_021343755.1	ST46
GCA_021397135.1	ST155
GCA_021448045.1	ST10
GCA_021460935.1	ST34
GCA_021485095.1	ST167
GCA_021488675.1	ST1011
GCA_021653575.1	ST131
GCA_021697395.1	ST11918
GCA_021860225.1	ST75
GCA_021915425.1	ST744
GCA_021940515.1	ST5229
GCA_022180145.1	ST155
GCA_022180285.1	ST155
GCA_022489425.1	ST453
GCA_022424025.1	ST48
GCA_022423705.1	ST48
GCA_022697405.1	ST2698
GCA_022546155.1	ST156
GCA_022547145.1	ST453
GCA_902499785.1	ST1196
GCA_022558785.1	ST410
GCA_022547775.1	ST48
GCA_902500135.1	ST1196
GCA_022698925.1	ST457
GCA_022761325.1	ST8369
GCA_022697305.1	ST155
GCA_022698435.1	ST155
GCA_902499985.1	ST1196
GCA_020289405.1	ST354
GCA_001894705.1	ST354
GCA_002246495.2	ST3054
GCA_014106355.1	ST10
GCA_015139375.1	ST1011
GCA_017048075.1	ST115
GCA_017780825.1	ST58
GCA_017781465.1	ST224
GCA_017814695.1	ST162
GCA_017894555.1	ST192
GCA_017909255.1	ST744
GCA_017902415.1	ST167
GCA_017910275.1	ST10
GCA_017981565.1	ST23
GCA_018084345.1	ST11020
GCA_018116325.1	ST17
GCA_018141145.1	ST3107
GCA_018193935.1	ST4682
GCA_018224805.1	ST410
GCA_018295125.1	ST1011
GCA_018310205.1	ST354
GCA_018316615.1	ST167
GCA_018423035.1	NA
GCA_018460065.1	NA
GCA_018600595.1	ST744
GCA_018627015.1	ST58
GCA_018627195.1	ST410
GCA_017312035.1	ST156
GCA_018862035.1	ST448
GCA_018863045.1	ST155
GCA_019148945.1	ST101
GCA_019148885.1	ST131
GCA_019148685.1	ST224
GCA_019192885.1	ST1193
GCA_019300055.1	ST101
GCA_019297445.1	ST90
GCA_019351115.1	ST1421
GCA_019370125.1	ST224
GCA_019369165.1	ST10
GCA_019368845.1	ST361
GCA_019369445.1	ST9406
GCA_019369595.1	ST43
GCA_019367375.1	ST354
GCA_019374935.1	ST46
GCA_019368165.1	ST10
GCA_019368765.1	ST361
GCA_019373735.1	ST617
GCA_019371495.1	ST58
GCA_019373085.1	ST1286
GCA_019373705.1	ST617
GCA_019375395.1	ST744
GCA_019372055.1	ST2935
GCA_019660675.1	ST167
GCA_019885885.1	ST162
GCA_019883205.1	ST457
GCA_019926905.1	ST405
GCA_019979225.1	ST746
GCA_020269405.1	ST2003
GCA_020358215.1	ST58
GCA_020416905.1	ST10
GCA_020416205.1	ST7108
GCA_020418085.1	ST5229
GCA_020420605.1	ST4724
GCA_020422065.1	ST23
GCA_020421545.1	ST4720
GCA_017674425.1	ST1193
GCA_017728255.1	ST2144
GCA_017737675.1	ST5899
GCA_017601445.1	ST1011
GCA_020821895.1	ST23
GCA_020873235.1	ST3032
GCA_021089875.1	ST410
GCA_015888205.1	ST224
GCA_016123645.1	ST746
GCA_016345185.1	ST21
GCA_016457585.1	ST1193
GCA_016785725.1	ST1011
GCA_016989995.1	ST131
GCA_017045495.1	ST117
GCA_017045295.1	ST117
GCA_017046515.1	ST117
GCA_017036475.1	ST410
GCA_017045855.1	ST117
GCA_017047875.1	ST117
GCA_017047395.1	ST117
GCA_001891805.1	ST361
GCA_001891785.1	ST2732
GCA_001891945.1	ST2732
GCA_001892565.1	ST361
GCA_001893315.1	ST6390
GCA_001894425.1	ST746
GCA_001893015.1	ST6390
GCA_001894325.1	ST361
GCA_001893395.1	ST746
GCA_002154285.1	ST117
GCA_002154095.1	ST10
GCA_002217145.1	ST206
GCA_002247425.1	ST354
GCA_002248805.1	ST7626
GCA_002326875.1	ST744
GCA_002507485.1	ST131
GCA_002959165.1	ST1286
GCA_002916665.1	ST219
GCA_002918005.1	ST117
GCA_002951775.1	ST4542
GCA_003009715.1	ST1286
GCA_002993805.1	ST101
GCA_003010385.1	ST1286
GCA_003111785.1	ST8739
GCA_003114975.2	ST405
GCA_003299815.1	ST131
GCA_003304525.1	ST1193
GCA_003328075.1	ST656
GCA_003686555.1	ST1011
GCA_003666405.1	ST101
GCA_003829915.1	ST549
GCA_003859185.1	ST746
GCA_003830785.1	ST206
[truncated: 146 more rows]

## Sheet: Table. S3
Table. S3.Number of SNPs between two isolates.
snp-dists 0.8.2	1.fa-SNP	10.fa-SNP	104.fa-SNP	107.fa-SNP	110.fa-SNP	111.fa-SNP	112.fa-SNP	113.fa-SNP	114.fa-SNP	115.fa-SNP	122.fa-SNP	123.fa-SNP	125.fa-SNP	127.fa-SNP	129.fa-SNP	136.fa-SNP	140.fa-SNP	141.fa-SNP	143.fa-SNP	144.fa-SNP	145.fa-SNP	146.fa-SNP	15.fa-SNP	153.fa-SNP	165.fa-SNP	166.fa-SNP	169.fa-SNP	17.fa-SNP	173.fa-SNP	25.fa-SNP	27.fa-SNP	31.fa-SNP	35.fa-SNP	37.fa-SNP	38.fa-SNP	39.fa-SNP	40.fa-SNP	42.fa-SNP	46.fa-SNP	49.fa-SNP	534.fa-SNP	57.fa-SNP	58.fa-SNP	60.fa-SNP	620.fa-SNP	66.fa-SNP	68.fa-SNP	72.fa-SNP	75.fa-SNP
1.fa-SNP	0	5086	8661	5508	8900	8901	8900	8900	8829	8900	6763	5536	8819	8544	8545	5720	8819	8546	8546	8814	8814	8814	8761	8834	18988	8663	8660	8883	9105	8817	8850	8816	5776	8858	5970	5970	8638	8938	18688	8669	29807	8815	18832	8814	11645	5840	8668	8669	8668
10.fa-SNP	5086	0	8748	5116	8799	8800	8799	8799	8737	8799	7095	5848	8858	8606	8607	5300	8728	8608	8608	8722	8722	8722	8703	8883	18704	8764	8761	8705	9039	8726	8701	8861	5337	8855	5340	5340	8658	8946	18528	8766	29859	8860	18530	8859	12007	5389	8765	8766	8765
104.fa-SNP	8661	8748	0	8620	4704	4705	4704	4704	4559	4704	7315	8739	4414	6455	6456	8507	4550	6457	6457	4301	4301	4301	4865	4394	19036	54	51	5155	5601	4548	4716	4414	8654	3989	8680	8680	4523	5114	18562	62	29923	4413	18856	4412	11015	8576	61	62	61
107.fa-SNP	5508	5116	8620	0	8772	8773	8772	8772	8768	8772	6943	3231	8690	8401	8402	2158	8759	8403	8403	8598	8598	8598	8701	8711	18825	8622	8619	8561	8905	8757	8680	8691	1229	8625	4580	4580	8437	8738	18467	8626	29440	8690	18638	8689	11645	3417	8625	8625	8625
110.fa-SNP	8900	8799	4704	8772	0	1	0	0	1254	0	7512	8882	4723	6369	6370	8683	1245	6371	6371	2637	2637	2637	5089	4699	18922	4700	4697	5037	5643	1243	182	4721	8785	4898	8788	8788	4742	5054	18558	4704	29904	4720	18747	4719	11239	8756	4703	4704	4703
111.fa-SNP	8901	8800	4705	8773	1	0	1	1	1255	1	7513	8883	4724	6370	6371	8684	1246	6372	6372	2638	2638	2638	5090	4700	18923	4701	4698	5038	5644	1244	183	4722	8786	4899	8789	8789	4743	5055	18559	4705	29905	4721	18748	4720	11240	8757	4704	4705	4704
112.fa-SNP	8900	8799	4704	8772	0	1	0	0	1254	0	7512	8882	4723	6369	6370	8683	1245	6371	6371	2637	2637	2637	5089	4699	18922	4700	4697	5037	5643	1243	182	4721	8785	4898	8788	8788	4742	5054	18558	4704	29904	4720	18747	4719	11239	8756	4703	4704	4703
113.fa-SNP	8900	8799	4704	8772	0	1	0	0	1254	0	7512	8882	4723	6369	6370	8683	1245	6371	6371	2637	2637	2637	5089	4699	18922	4700	4697	5037	5643	1243	182	4721	8785	4898	8788	8788	4742	5054	18558	4704	29904	4720	18747	4719	11239	8756	4703	4704	4703
114.fa-SNP	8829	8737	4559	8768	1254	1255	1254	1254	0	1254	7525	8799	4800	6310	6311	8639	29	6312	6312	2047	2047	2047	5288	4778	19016	4571	4568	5078	5516	27	1252	4794	8764	4792	8702	8702	4863	5047	18606	4575	29908	4793	18842	4792	11143	8678	4574	4575	4574
115.fa-SNP	8900	8799	4704	8772	0	1	0	0	1254	0	7512	8882	4723	6369	6370	8683	1245	6371	6371	2637	2637	2637	5089	4699	18922	4700	4697	5037	5643	1243	182	4721	8785	4898	8788	8788	4742	5054	18558	4704	29904	4720	18747	4719	11239	8756	4703	4704	4703
122.fa-SNP	6763	7095	7315	6943	7512	7513	7512	7512	7525	7512	0	6833	7336	7666	7667	6905	7516	7668	7668	7444	7444	7444	7720	7361	18973	7333	7330	7449	7791	7514	7455	7339	7096	6287	7243	7243	7508	7745	18547	7337	29795	7338	18821	7337	11603	6974	7336	7337	7336
123.fa-SNP	5536	5848	8739	3231	8882	8883	8882	8882	8799	8882	6833	0	8804	8408	8409	2200	8790	8410	8410	8688	8688	8688	8792	8835	18850	8749	8746	8690	9048	8788	8804	8811	3561	8785	4727	4727	8649	8849	18512	8753	29683	8810	18716	8809	11543	2685	8752	8753	8752
125.fa-SNP	8819	8858	4414	8690	4723	4724	4723	4723	4800	4723	7336	8804	0	6331	6332	8582	4791	6333	6333	4541	4541	4541	4711	73	18832	4430	4427	4971	5766	4789	4785	53	8708	4603	8827	8827	4700	5189	18455	4434	29779	52	18692	51	11038	8685	4433	4434	4433
127.fa-SNP	8544	8606	6455	8401	6369	6370	6369	6369	6310	6369	7666	8408	6331	0	1	8276	6301	2	2	6260	6260	6260	6836	6352	19049	6469	6466	6747	6741	6299	6348	6328	8471	6602	8479	8479	6663	6982	18681	6473	30036	6327	18884	6326	11425	8340	6472	6473	6472
129.fa-SNP	8545	8607	6456	8402	6370	6371	6370	6370	6311	6370	7667	8409	6332	1	0	8277	6302	3	3	6261	6261	6261	6837	6353	19050	6470	6467	6748	6742	6300	6349	6329	8472	6603	8480	8480	6664	6983	18682	6474	30037	6328	18885	6327	11426	8341	6473	6474	6473
136.fa-SNP	5720	5300	8507	2158	8683	8684	8683	8683	8639	8683	6905	2200	8582	8276	8277	0	8630	8278	8278	8509	8509	8509	8560	8605	18707	8521	8518	8496	8782	8628	8597	8579	2327	8512	4204	4204	8297	8624	18361	8525	29490	8578	18595	8577	11541	2240	8524	8525	8524
140.fa-SNP	8819	8728	4550	8759	1245	1246	1245	1245	29	1245	7516	8790	4791	6301	6302	8630	0	6303	6303	2038	2038	2038	5279	4769	19007	4562	4559	5069	5507	2	1243	4785	8755	4783	8692	8692	4854	5038	18597	4566	29899	4784	18833	4783	11136	8669	4565	4566	4565
141.fa-SNP	8546	8608	6457	8403	6371	6372	6371	6371	6312	6371	7668	8410	6333	2	3	8278	6303	0	0	6262	6262	6262	6838	6354	19051	6471	6468	6749	6743	6301	6350	6330	8473	6604	8481	8481	6665	6984	18683	6475	30038	6329	18886	6328	11427	8342	6474	6475	6474
143.fa-SNP	8546	8608	6457	8403	6371	6372	6371	6371	6312	6371	7668	8410	6333	2	3	8278	6303	0	0	6262	6262	6262	6838	6354	19051	6471	6468	6749	6743	6301	6350	6330	8473	6604	8481	8481	6665	6984	18683	6475	30038	6329	18886	6328	11427	8342	6474	6475	6474
144.fa-SNP	8814	8722	4301	8598	2637	2638	2637	2637	2047	2637	7444	8688	4541	6260	6261	8509	2038	6262	6262	0	0	0	5076	4514	18988	4297	4294	4825	5351	2036	2589	4538	8610	4523	8647	8647	4558	5001	18598	4301	29935	4537	18809	4536	11036	8594	4300	4301	4300
145.fa-SNP	8814	8722	4301	8598	2637	2638	2637	2637	2047	2637	7444	8688	4541	6260	6261	8509	2038	6262	6262	0	0	0	5076	4514	18988	4297	4294	4825	5351	2036	2589	4538	8610	4523	8647	8647	4558	5001	18598	4301	29935	4537	18809	4536	11036	8594	4300	4301	4300
146.fa-SNP	8814	8722	4301	8598	2637	2638	2637	2637	2047	2637	7444	8688	4541	6260	6261	8509	2038	6262	6262	0	0	0	5076	4514	18988	4297	4294	4825	5351	2036	2589	4538	8610	4523	8647	8647	4558	5001	18598	4301	29935	4537	18809	4536	11036	8594	4300	4301	4300
15.fa-SNP	8761	8703	4865	8701	5089	5090	5089	5089	5288	5089	7720	8792	4711	6836	6837	8560	5279	6838	6838	5076	5076	5076	0	4695	18977	4861	4858	4777	5881	5277	5159	4709	8784	5064	8681	8681	4733	4601	18581	4865	29958	4708	18791	4707	11280	8622	4864	4865	4864
153.fa-SNP	8834	8883	4394	8711	4699	4700	4699	4699	4778	4699	7361	8835	73	6352	6353	8605	4769	6354	6354	4514	4514	4514	4695	0	18839	4406	4403	4951	5746	4767	4763	74	8725	4581	8848	8848	4722	5187	18464	4410	29782	73	18689	72	11065	8710	4409	4410	4409
165.fa-SNP	18988	18704	19036	18825	18922	18923	18922	18922	19016	18922	18973	18850	18832	19049	19050	18707	19007	19051	19051	18988	18988	18988	18977	18839	0	19038	19035	19024	18986	19005	18918	18839	18833	19089	18846	18846	19013	18989	17281	19042	29366	18838	543	18837	19324	18739	19041	19042	19041
166.fa-SNP	8663	8764	54	8622	4700	4701	4700	4700	4571	4700	7333	8749	4430	6469	6470	8521	4562	6471	6471	4297	4297	4297	4861	4406	19038	0	3	5159	5613	4560	4710	4428	8658	4003	8682	8682	4537	5118	18575	56	29931	4427	18850	4426	11017	8592	55	56	55
169.fa-SNP	8660	8761	51	8619	4697	4698	4697	4697	4568	4697	7330	8746	4427	6466	6467	8518	4559	6468	6468	4294	4294	4294	4858	4403	19035	3	0	5156	5610	4557	4707	4425	8655	4000	8679	8679	4534	5115	18572	53	29928	4424	18847	4423	11014	8589	52	53	52
17.fa-SNP	8883	8705	5155	8561	5037	5038	5037	5037	5078	5037	7449	8690	4971	6747	6748	8496	5069	6749	6749	4825	4825	4825	4777	4951	19024	5159	5156	0	6150	5067	5025	4973	8615	5001	8706	8706	4751	3859	18469	5163	29842	4972	18843	4971	11153	8558	5162	5163	5162
173.fa-SNP	9105	9039	5601	8905	5643	5644	5643	5643	5516	5643	7791	9048	5766	6741	6742	8782	5507	6743	6743	5351	5351	5351	5881	5746	18986	5613	5610	6150	0	5505	5651	5764	8931	5727	8972	8972	5906	6301	18633	5619	30107	5763	18833	5762	11573	8833	5618	5619	5618
25.fa-SNP	8817	8726	4548	8757	1243	1244	1243	1243	27	1243	7514	8788	4789	6299	6300	8628	2	6301	6301	2036	2036	2036	5277	4767	19005	4560	4557	5067	5505	0	1241	4783	8753	4781	8690	8690	4852	5036	18595	4564	29897	4782	18831	4781	11134	8667	4563	4564	4563
27.fa-SNP	8850	8701	4716	8680	182	183	182	182	1252	182	7455	8804	4785	6348	6349	8597	1243	6350	6350	2589	2589	2589	5159	4763	18918	4710	4707	5025	5651	1241	0	4783	8691	4898	8726	8726	4756	5022	18548	4714	29886	4782	18743	4781	11239	8660	4713	4714	4713
31.fa-SNP	8816	8861	4414	8691	4721	4722	4721	4721	4794	4721	7339	8811	53	6328	6329	8579	4785	6330	6330	4538	4538	4538	4709	74	18839	4428	4425	4973	5764	4783	4783	0	8707	4601	8824	8824	4694	5191	18464	4432	29784	3	18689	2	11045	8688	4431	4432	4431
35.fa-SNP	5776	5337	8654	1229	8785	8786	8785	8785	8764	8785	7096	3561	8708	8471	8472	2327	8755	8473	8473	8610	8610	8610	8784	8725	18833	8658	8655	8615	8931	8753	8691	8707	0	8694	4736	4736	8489	8759	18483	8662	29760	8706	18662	8705	11670	3534	8661	8662	8661
37.fa-SNP	8858	8855	3989	8625	4898	4899	4898	4898	4792	4898	6287	8785	4603	6602	6603	8512	4783	6604	6604	4523	4523	4523	5064	4581	19089	4003	4000	5001	5727	4781	4898	4601	8694	0	8764	8764	4905	5425	18695	4007	30099	4600	18922	4599	11233	8583	4006	4007	4006
38.fa-SNP	5970	5340	8680	4580	8788	8789	8788	8788	8702	8788	7243	4727	8827	8479	8480	4204	8692	8481	8481	8647	8647	8647	8681	8848	18846	8682	8679	8706	8972	8690	8726	8824	4736	8764	0	0	8584	8844	18556	8688	29720	8823	18696	8822	11774	4371	8687	8688	8687
39.fa-SNP	5970	5340	8680	4580	8788	8789	8788	8788	8702	8788	7243	4727	8827	8479	8480	4204	8692	8481	8481	8647	8647	8647	8681	8848	18846	8682	8679	8706	8972	8690	8726	8824	4736	8764	0	0	8584	8844	18556	8688	29720	8823	18696	8822	11774	4371	8687	8688	8687
40.fa-SNP	8638	8658	4523	8437	4742	4743	4742	4742	4863	4742	7508	8649	4700	6663	6664	8297	4854	6665	6665	4558	4558	4558	4733	4722	19013	4537	4534	4751	5906	4852	4756	4694	8489	4905	8584	8584	0	3612	18585	4541	29890	4693	18872	4692	11096	8464	4540	4541	4540
42.fa-SNP	8938	8946	5114	8738	5054	5055	5054	5054	5047	5054	7745	8849	5189	6982	6983	8624	5038	6984	6984	5001	5001	5001	4601	5187	18989	5118	5115	3859	6301	5036	5022	5191	8759	5425	8844	8844	3612	0	18513	5122	29856	5190	18821	5189	11228	8724	5121	5122	5121
46.fa-SNP	18688	18528	18562	18467	18558	18559	18558	18558	18606	18558	18547	18512	18455	18681	18682	18361	18597	18683	18683	18598	18598	18598	18581	18464	17281	18575	18572	18469	18633	18595	18548	18464	18483	18695	18556	18556	18585	18513	0	18578	29717	18463	17155	18462	18878	18336	18577	18578	18577
49.fa-SNP	8669	8766	62	8626	4704	4705	4704	4704	4575	4704	7337	8753	4434	6473	6474	8525	4566	6475	6475	4301	4301	4301	4865	4410	19042	56	53	5163	5619	4564	4714	4432	8662	4007	8688	8688	4541	5122	18578	0	29935	4431	18854	4430	11021	8596	3	4	3
534.fa-SNP	29807	29859	29923	29440	29904	29905	29904	29904	29908	29904	29795	29683	29779	30036	30037	29490	29899	30038	30038	29935	29935	29935	29958	29782	29366	29931	29928	29842	30107	29897	29886	29784	29760	30099	29720	29720	29890	29856	29717	29935	0	29783	29365	29782	30390	29602	29934	29935	29934
57.fa-SNP	8815	8860	4413	8690	4720	4721	4720	4720	4793	4720	7338	8810	52	6327	6328	8578	4784	6329	6329	4537	4537	4537	4708	73	18838	4427	4424	4972	5763	4782	4782	3	8706	4600	8823	8823	4693	5190	18463	4431	29783	0	18688	1	11044	8687	4430	4431	4430
58.fa-SNP	18832	18530	18856	18638	18747	18748	18747	18747	18842	18747	18821	18716	18692	18884	18885	18595	18833	18886	18886	18809	18809	18809	18791	18689	543	18850	18847	18843	18833	18831	18743	18689	18662	18922	18696	18696	18872	18821	17155	18854	29365	18688	0	18687	19211	18600	18853	18854	18853
60.fa-SNP	8814	8859	4412	8689	4719	4720	4719	4719	4792	4719	7337	8809	51	6326	6327	8577	4783	6328	6328	4536	4536	4536	4707	72	18837	4426	4423	4971	5762	4781	4781	2	8705	4599	8822	8822	4692	5189	18462	4430	29782	1	18687	0	11043	8686	4429	4430	4429
620.fa-SNP	11645	12007	11015	11645	11239	11240	11239	11239	11143	11239	11603	11543	11038	11425	11426	11541	11136	11427	11427	11036	11036	11036	11280	11065	19324	11017	11014	11153	11573	11134	11239	11045	11670	11233	11774	11774	11096	11228	18878	11021	30390	11044	19211	11043	0	11622	11020	11021	11020
66.fa-SNP	5840	5389	8576	3417	8756	8757	8756	8756	8678	8756	6974	2685	8685	8340	8341	2240	8669	8342	8342	8594	8594	8594	8622	8710	18739	8592	8589	8558	8833	8667	8660	8688	3534	8583	4371	4371	8464	8724	18336	8596	29602	8687	18600	8686	11622	0	8595	8596	8595
68.fa-SNP	8668	8765	61	8625	4703	4704	4703	4703	4574	4703	7336	8752	4433	6472	6473	8524	4565	6474	6474	4300	4300	4300	4864	4409	19041	55	52	5162	5618	4563	4713	4431	8661	4006	8687	8687	4540	5121	18577	3	29934	4430	18853	4429	11020	8595	0	1	2
72.fa-SNP	8669	8766	62	8625	4704	4705	4704	4704	4575	4704	7337	8753	4434	6473	6474	8525	4566	6475	6475	4301	4301	4301	4865	4410	19042	56	53	5163	5619	4564	4714	4432	8662	4007	8688	8688	4541	5122	18578	4	29935	4431	18854	4430	11021	8596	1	0	3
75.fa-SNP	8668	8765	61	8625	4703	4704	4703	4703	4574	4703	7336	8752	4433	6472	6473	8524	4565	6474	6474	4300	4300	4300	4864	4409	19041	55	52	5162	5618	4563	4713	4431	8661	4006	8687	8687	4540	5121	18577	3	29934	4430	18853	4429	11020	8595	2	3	0
76.fa-SNP	8668	8765	61	8625	4703	4704	4703	4703	4574	4703	7336	8752	4433	6472	6473	8524	4565	6474	6474	4300	4300	4300	4864	4409	19041	55	52	5162	5618	4563	4713	4431	8661	4006	8687	8687	4540	5121	18575	3	29934	4430	18853	4429	11020	8595	2	3	2
77.fa-SNP	8668	8765	61	8625	4703	4704	4703	4703	4574	4703	7336	8752	4433	6472	6473	8524	4565	6474	6474	4300	4300	4300	4864	4409	19041	55	52	5162	5618	4563	4713	4431	8661	4006	8687	8687	4540	5121	18577	3	29934	4430	18853	4429	11020	8595	2	3	2
78.fa-SNP	8668	8765	61	8625	4703	4704	4703	4703	4574	4703	7336	8752	4433	6472	6473	8524	4565	6474	6474	4300	4300	4300	4864	4409	19041	55	52	5162	5618	4563	4713	4431	8661	4006	8687	8687	4540	5121	18577	3	29934	4430	18853	4429	11020	8595	0	1	2
80.fa-SNP	19029	18744	19063	18846	18951	18952	18951	18951	19035	18951	19015	18881	18862	19084	19085	18759	19026	19086	19086	19021	19021	19021	19008	18871	157	19069	19066	19054	19012	19024	18947	18871	18868	19121	18892	18892	19044	19023	17309	19073	29350	18870	579	18869	19355	18784	19072	19073	19072
81.fa-SNP	8528	8550	6538	8447	6257	6258	6257	6257	6282	6257	7701	8558	6355	2360	2361	8347	6273	2362	2362	6282	6282	6282	6739	6332	19003	6542	6539	6688	6776	6271	6261	6356	8452	6516	8556	8556	6585	6838	18614	6546	29956	6355	18836	6354	11473	8423	6545	6546	6545
91.fa-SNP	8963	8949	4514	8724	4789	4790	4789	4789	4782	4789	7660	8946	4909	6886	6887	8656	4773	6888	6888	4599	4599	4599	5474	4889	19034	4526	4523	5219	6054	4771	4801	4907	8788	4871	8917	8917	4936	5521	18584	4530	29977	4906	18862	4905	11329	8729	4529	4530	4529
92.fa-SNP	8829	8680	4382	8622	2688	2689	2688	2688	2100	2688	7426	8701	4552	6321	6322	8454	2091	6323	6323	201	201	201	5165	4529	18963	4396	4393	4894	5367	2089	2636	4549	8630	4571	8634	8634	4519	5054	18570	4400	29922	4548	18836	4547	11059	8603	4399	4400	4399
95.fa-SNP	8962	8948	4513	8723	4788	4789	4788	4788	4781	4788	7659	8945	4908	6885	6886	8655	4772	6887	6887	4598	4598	4598	5473	4888	19033	4525	4522	5218	6053	4770	4800	4906	8787	4870	8916	8916	4935	5520	18583	4529	29976	4905	18861	4904	11328	8728	4528	4529	4528
97.fa-SNP	8541	8603	6452	8398	6366	6367	6366	6366	6307	6366	7663	8405	6328	3	4	8273	6298	5	5	6257	6257	6257	6833	6349	19046	6466	6463	6744	6738	6296	6345	6325	8468	6599	8476	8476	6660	6979	18678	6470	30033	6324	18881	6323	11422	8337	6469	6470	6469
GCA_001509655.1_ASM150965v1_genomic.fa-SNP	6306	5934	8803	3273	8842	8843	8842	8842	8861	8842	6930	4592	8766	8629	8630	3855	8852	8631	8631	8748	8748	8748	8721	8766	18763	8811	8808	8670	8922	8850	8748	8763	3386	8745	4989	4989	8492	8853	18382	8815	29634	8762	18600	8761	11746	3772	8814	8815	8814
GCA_001509665.1_ASM150966v1_genomic.fa-SNP	6308	5936	8805	3275	8844	8845	8844	8844	8863	8844	6932	4594	8768	8631	8632	3857	8854	8633	8633	8750	8750	8750	8723	8768	18765	8813	8810	8672	8924	8852	8750	8765	3388	8747	4991	4991	8494	8855	18384	8817	29636	8764	18602	8763	11748	3774	8816	8817	8816
GCA_001509675.1_ASM150967v1_genomic.fa-SNP	6306	5934	8803	3273	8842	8843	8842	8842	8861	8842	6930	4592	8766	8629	8630	3855	8852	8631	8631	8748	8748	8748	8721	8766	18763	8811	8808	8670	8922	8850	8748	8763	3386	8745	4989	4989	8492	8853	18382	8815	29634	8762	18600	8761	11746	3772	8814	8815	8814
GCA_001509715.1_ASM150971v1_genomic.fa-SNP	6308	5936	8805	3275	8844	8845	8844	8844	8863	8844	6932	4594	8768	8631	8632	3857	8854	8633	8633	8750	8750	8750	8723	8768	18765	8813	8810	8672	8924	8852	8750	8765	3388	8747	4991	4991	8494	8855	18384	8817	29636	8764	18602	8763	11748	3774	8816	8817	8816
GCA_001509735.1_ASM150973v1_genomic.fa-SNP	6308	5936	8805	3275	8844	8845	8844	8844	8863	8844	6932	4594	8768	8631	8632	3857	8854	8633	8633	8750	8750	8750	8723	8768	18765	8813	8810	8672	8924	8852	8750	8765	3388	8747	4991	4991	8494	8855	18384	8817	29636	8764	18602	8763	11748	3774	8816	8817	8816
GCA_001509745.1_ASM150974v1_genomic.fa-SNP	6308	5936	8805	3275	8844	8845	8844	8844	8863	8844	6932	4594	8768	8631	8632	3857	8854	8633	8633	8750	8750	8750	8723	8768	18765	8813	8810	8672	8924	8852	8750	8765	3388	8747	4991	4991	8494	8855	18384	8817	29636	8764	18602	8763	11748	3774	8816	8817	8816
GCA_001615865.1_ASM161586v1_genomic.fa-SNP	8920	8875	5281	8687	5344	5345	5344	5344	5382	5344	7578	8810	5257	7032	7033	8575	5373	7034	7034	5130	5130	5130	4702	5255	19013	5277	5274	3997	6448	5371	5338	5257	8775	5350	8852	8852	5081	4593	18563	5281	29939	5256	18838	5255	11264	8697	5280	5281	5280
GCA_001615985.1_ASM161598v1_genomic.fa-SNP	5672	5289	8706	4111	8824	8825	8824	8824	8770	8824	6944	4514	8808	8551	8552	4278	8760	8553	8553	8687	8687	8687	8762	8789	18858	8720	8717	8608	9079	8758	8764	8803	4473	8792	4792	4792	8669	8809	18547	8724	29613	8802	18668	8801	11832	3962	8723	8724	8723
GCA_001616785.1_ASM161678v1_genomic.fa-SNP	6115	5851	8738	3672	8844	8845	8844	8844	8809	8844	7053	3146	8754	8493	8494	2562	8800	8495	8495	8727	8727	8727	8738	8769	18710	8748	8745	8688	8934	8798	8748	8751	3522	8813	4753	4753	8542	8832	18350	8752	29660	8750	18575	8749	11589	2464	8751	8752	8751
GCA_001616825.1_ASM161682v1_genomic.fa-SNP	6116	5852	8739	3673	8845	8846	8845	8845	8810	8845	7054	3147	8755	8494	8495	2563	8801	8496	8496	8728	8728	8728	8739	8770	18711	8749	8746	8689	8935	8799	8749	8752	3523	8814	4754	4754	8543	8833	18351	8753	29661	8751	18576	8750	11590	2465	8752	8753	8752
GCA_001891295.1_ASM189129v1_genomic.fa-SNP	8887	8818	4017	8647	4895	4896	4895	4895	4817	4895	6263	8798	4623	6583	6584	8476	4808	6585	6585	4555	4555	4555	5086	4605	19076	4033	4030	5023	5742	4806	4891	4623	8712	188	8779	8779	4881	5450	18698	4037	30091	4622	18921	4621	11234	8608	4036	4037	4036
GCA_001891315.1_ASM189131v1_genomic.fa-SNP	8888	8819	4018	8648	4896	4897	4896	4896	4818	4896	6264	8799	4624	6584	6585	8477	4809	6586	6586	4556	4556	4556	5087	4606	19077	4034	4031	5024	5743	4807	4892	4624	8713	189	8780	8780	4882	5451	18699	4038	30092	4623	18922	4622	11235	8609	4037	4038	4037
GCA_001891375.1_ASM189137v1_genomic.fa-SNP	8887	8818	4017	8647	4895	4896	4895	4895	4817	4895	6263	8798	4623	6583	6584	8476	4808	6585	6585	4555	4555	4555	5086	4605	19076	4033	4030	5023	5742	4806	4891	4623	8712	188	8779	8779	4881	5450	18698	4037	30091	4622	18921	4621	11234	8608	4036	4037	4036
GCA_001891445.1_ASM189144v1_genomic.fa-SNP	8930	8907	4515	8690	4803	4804	4803	4803	4803	4803	7614	8905	4883	6857	6858	8618	4794	6859	6859	4610	4610	4610	5463	4905	19018	4529	4526	5240	6078	4792	4817	4881	8755	4912	8896	8896	4898	5524	18568	4533	29969	4880	18862	4879	11284	8700	4532	4533	4532
GCA_001891455.1_ASM189145v1_genomic.fa-SNP	8928	8905	4513	8688	4801	4802	4801	4801	4801	4801	7612	8903	4881	6855	6856	8616	4792	6857	6857	4608	4608	4608	5461	4903	19016	4527	4524	5238	6076	4790	4815	4879	8753	4910	8894	8894	4896	5522	18566	4531	29967	4878	18860	4877	11282	8698	4530	4531	4530
GCA_001891535.1_ASM189153v1_genomic.fa-SNP	8402	8253	9183	6692	9226	9227	9226	9226	9253	9226	8097	6854	8231	9652	9653	6772	9244	9654	9654	9191	9191	9191	9163	8250	19234	9177	9174	9317	9454	9242	9217	8228	6746	9035	7929	7929	9298	9532	18995	9181	29722	8227	19182	8226	12927	6593	9180	9181	9180
GCA_001891605.1_ASM189160v1_genomic.fa-SNP	8649	8519	4134	8355	5005	5006	5005	5005	4919	5005	5932	8601	4851	6648	6649	8148	4910	6650	6650	4696	4696	4696	5211	4831	18975	4150	4147	5295	5792	4908	4927	4847	8363	1289	8338	8338	5098	5619	18560	4154	30012	4846	18799	4845	11216	8175	4153	4154	4153
GCA_001891785.1_ASM189178v1_genomic.fa-SNP	17669	17523	17683	17447	17649	17650	17649	17649	17690	17649	17663	17506	17582	17734	17735	17329	17683	17736	17736	17700	17700	17700	17701	17601	16962	17697	17694	17716	17560	17681	17631	17579	17463	17835	17582	17582	17692	17723	16061	17698	28934	17578	16916	17577	18093	17383	17697	17698	17697
GCA_001891795.1_ASM189179v1_genomic.fa-SNP	8656	8747	69	8613	4731	4732	4731	4731	4582	4731	7316	8736	4409	6446	6447	8502	4573	6448	6448	4328	4328	4328	4886	4417	19032	79	76	5180	5626	4571	4743	4407	8647	4008	8675	8675	4516	5123	18559	91	29921	4406	18856	4405	11000	8573	90	91	90
GCA_001891805.1_ASM189180v1_genomic.fa-SNP	5973	6344	8464	5894	8654	8655	8654	8654	8603	8654	6201	5881	8626	8261	8262	6099	8594	8263	8263	8572	8572	8572	8563	8641	19004	8474	8471	8509	8818	8592	8596	8627	6147	8528	6154	6154	8475	8698	18761	8478	29779	8626	18838	8625	11693	5963	8477	8477	8477
GCA_001891885.1_ASM189188v1_genomic.fa-SNP	5705	5543	8703	3350	8828	8829	8828	8828	8815	8828	7100	4759	8811	8716	8717	4651	8806	8718	8718	8694	8694	8694	8817	8832	18954	8707	8704	8606	9094	8804	8734	8808	3653	8806	4254	4254	8658	8827	18627	8713	29693	8807	18772	8806	11792	4440	8712	8713	8712
GCA_001891925.1_ASM189192v1_genomic.fa-SNP	5973	6344	8464	5894	8654	8655	8654	8654	8603	8654	6201	5881	8626	8261	8262	6099	8594	8263	8263	8572	8572	8572	8563	8641	19004	8474	8471	8509	8818	8592	8596	8627	6147	8528	6154	6154	8475	8698	18761	8478	29779	8626	18838	8625	11693	5963	8477	8477	8477
GCA_001891945.1_ASM189194v1_genomic.fa-SNP	17668	17522	17682	17446	17648	17649	17648	17648	17689	17648	17662	17505	17581	17733	17734	17328	17682	17735	17735	17699	17699	17699	17700	17600	16961	17696	17693	17715	17559	17680	17630	17578	17462	17834	17581	17581	17691	17722	16060	17697	28933	17577	16915	17576	18092	17382	17696	17697	17696
GCA_001891995.1_ASM189199v1_genomic.fa-SNP	8927	8904	4510	8687	4798	4799	4798	4798	4798	4798	7609	8902	4878	6852	6853	8615	4789	6854	6854	4605	4605	4605	5458	4900	19013	4524	4521	5235	6073	4787	4812	4876	8752	4907	8893	8893	4893	5519	18564	4528	29965	4875	18857	4874	11279	8697	4527	4528	4527
GCA_001892045.1_ASM189204v1_genomic.fa-SNP	8962	8965	4537	8736	4809	4810	4809	4809	4816	4809	7674	8941	4937	6913	6914	8673	4807	6915	6915	4623	4623	4623	5493	4919	19040	4545	4542	5231	6096	4805	4823	4937	8755	4925	8921	8921	4932	5552	18595	4549	29971	4936	18876	4935	11329	8730	4548	4549	4548
GCA_001892055.1_ASM189205v1_genomic.fa-SNP	5705	5543	8703	3350	8828	8829	8828	8828	8815	8828	7099	4759	8811	8716	8717	4651	8806	8718	8718	8694	8694	8694	8817	8832	18954	8707	8704	8606	9094	8804	8734	8808	3653	8806	4254	4254	8658	8827	18627	8713	29693	8807	18772	8806	11792	4440	8712	8713	8712
GCA_001892065.1_ASM189206v1_genomic.fa-SNP	8929	8906	4510	8689	4798	4799	4798	4798	4800	4798	7609	8902	4880	6852	6853	8617	4791	6854	6854	4605	4605	4605	5460	4902	19015	4526	4523	5237	6075	4789	4814	4878	8754	4909	8893	8893	4893	5521	18566	4530	29966	4877	18859	4876	11281	8699	4529	4530	4529
GCA_001892105.1_ASM189210v1_genomic.fa-SNP	8928	8905	4513	8688	4801	4802	4801	4801	4801	4801	7612	8903	4881	6855	6856	8616	4792	6857	6857	4608	4608	4608	5461	4903	19016	4527	4524	5238	6076	4790	4815	4879	8753	4910	8894	8894	4896	5522	18566	4531	29967	4878	18860	4877	11282	8698	4530	4531	4530
GCA_001892125.1_ASM189212v1_genomic.fa-SNP	8929	8906	4514	8689	4802	4803	4802	4802	4802	4802	7613	8904	4882	6856	6857	8617	4793	6858	6858	4609	4609	4609	5462	4904	19017	4528	4525	5239	6077	4791	4816	4880	8754	4911	8895	8895	4897	5523	18567	4532	29968	4879	18861	4878	11283	8699	4531	4532	4531
GCA_001892135.1_ASM189213v1_genomic.fa-SNP	8929	8906	4514	8689	4802	4803	4802	4802	4802	4802	7613	8904	4882	6856	6857	8617	4793	6858	6858	4609	4609	4609	5462	4904	19017	4528	4525	5239	6077	4791	4816	4880	8754	4911	8895	8895	4897	5523	18567	4532	29968	4879	18861	4878	11283	8699	4531	4532	4531
GCA_001892145.1_ASM189214v1_genomic.fa-SNP	8928	8905	4513	8688	4801	4802	4801	4801	4801	4801	7612	8903	4881	6855	6856	8616	4792	6857	6857	4608	4608	4608	5461	4903	19016	4527	4524	5238	6076	4790	4815	4879	8753	4910	8894	8894	4896	5522	18566	4531	29967	4878	18860	4877	11282	8698	4530	4531	4530
GCA_001892185.1_ASM189218v1_genomic.fa-SNP	8928	8905	4513	8688	4801	4802	4801	4801	4801	4801	7612	8903	4881	6855	6856	8616	4792	6857	6857	4608	4608	4608	5461	4903	19016	4527	4524	5238	6076	4790	4815	4879	8753	4910	8894	8894	4896	5522	18566	4531	29967	4878	18860	4877	11282	8698	4530	4531	4530
GCA_001892255.1_ASM189225v1_genomic.fa-SNP	8648	8518	4133	8354	5004	5005	5004	5004	4918	5004	5931	8600	4850	6647	6648	8147	4909	6649	6649	4695	4695	4695	5210	4830	18974	4149	4146	5294	5791	4907	4926	4846	8362	1288	8337	8337	5097	5618	18559	4153	30011	4845	18798	4844	11215	8174	4152	4153	4152
GCA_001892325.1_ASM189232v1_genomic.fa-SNP	8634	8324	10308	6223	10376	10377	10376	10376	10379	10376	8494	7007	10146	10166	10167	6277	10370	10168	10168	10261	10261	10261	10312	10159	18299	10314	10311	10156	10429	10368	10339	10141	6351	10200	7530	7530	9993	10360	17820	10318	29448	10140	18137	10139	12849	6225	10317	10318	10317
GCA_001892335.1_ASM189233v1_genomic.fa-SNP	8640	8330	10314	6229	10382	10383	10382	10382	10385	10382	8500	7013	10152	10172	10173	6283	10376	10174	10174	10267	10267	10267	10318	10165	18305	10320	10317	10162	10435	10374	10345	10147	6357	10206	7536	7536	9999	10366	17826	10324	29454	10146	18143	10145	12855	6231	10323	10324	10323
GCA_001892405.1_ASM189240v1_genomic.fa-SNP	18742	18486	18806	18509	18733	18734	18733	18733	18828	18733	18806	18659	18664	18884	18885	18538	18819	18886	18886	18789	18789	18789	18750	18663	526	18800	18797	18832	18784	18817	18729	18661	18533	18909	18678	18678	18803	18755	17347	18804	29308	18660	813	18659	19233	18543	18803	18804	18803
GCA_001892435.1_ASM189243v1_genomic.fa-SNP	8898	8841	4038	8662	4904	4905	4904	4904	4842	4904	6284	8805	4646	6604	6605	8499	4833	6606	6606	4564	4564	4564	5095	4624	19092	4042	4039	5010	5765	4831	4900	4648	8721	209	8790	8790	4904	5467	18723	4046	30084	4647	18931	4646	11247	8631	4045	4046	4045
GCA_001892445.1_ASM189244v1_genomic.fa-SNP	8896	8839	4036	8660	4902	4903	4902	4902	4840	4902	6282	8803	4644	6602	6603	8497	4831	6604	6604	4562	4562	4562	5093	4622	19090	4040	4037	5008	5763	4829	4898	4646	8719	207	8788	8788	4902	5465	18721	4044	30082	4645	18929	4644	11245	8629	4043	4044	4043
GCA_001892485.1_ASM189248v1_genomic.fa-SNP	8896	8839	4036	8660	4902	4903	4902	4902	4840	4902	6282	8803	4644	6602	6603	8497	4831	6604	6604	4562	4562	4562	5093	4622	19090	4040	4037	5008	5763	4829	4898	4646	8719	207	8788	8788	4902	5465	18721	4044	30082	4645	18929	4644	11245	8629	4043	4044	4043
GCA_001892565.1_ASM189256v1_genomic.fa-SNP	5975	6346	8466	5896	8656	8657	8656	8656	8605	8656	6203	5883	8628	8263	8264	6101	8596	8265	8265	8574	8574	8574	8565	8643	19006	8476	8473	8511	8820	8594	8598	8629	6149	8530	6156	6156	8477	8700	18763	8480	29781	8628	18840	8627	11695	5965	8479	8479	8479
GCA_001892585.1_ASM189258v1_genomic.fa-SNP	5976	6347	8467	5897	8657	8658	8657	8657	8606	8657	6204	5884	8629	8264	8265	6102	8597	8266	8266	8575	8575	8575	8566	8644	19007	8477	8474	8512	8821	8595	8599	8630	6150	8531	6157	6157	8478	8701	18764	8481	29782	8629	18841	8628	11696	5966	8480	8480	8480
GCA_001892595.1_ASM189259v1_genomic.fa-SNP	5703	5541	8701	3348	8826	8827	8826	8826	8813	8826	7098	4757	8809	8714	8715	4649	8804	8716	8716	8692	8692	8692	8815	8830	18952	8705	8702	8604	9092	8802	8732	8806	3651	8804	4252	4252	8656	8825	18625	8711	29691	8805	18770	8804	11790	4438	8710	8711	8710
GCA_001892685.1_ASM189268v1_genomic.fa-SNP	8928	8905	4513	8688	4801	4802	4801	4801	4801	4801	7612	8903	4881	6855	6856	8616	4792	6857	6857	4608	4608	4608	5461	4903	19016	4527	4524	5238	6076	4790	4815	4879	8753	4910	8894	8894	4896	5522	18566	4531	29967	4878	18860	4877	11282	8698	4530	4531	4530
GCA_001892745.1_ASM189274v1_genomic.fa-SNP	8640	8338	10294	6226	10381	10382	10381	10381	10368	10381	8463	6992	10143	10157	10158	6304	10359	10159	10159	10253	10253	10253	10310	10165	18317	10310	10307	10176	10422	10357	10346	10139	6372	10192	7551	7551	10051	10370	17801	10314	29465	10138	18137	10137	12854	6222	10313	10314	10313
GCA_001892835.1_ASM189283v1_genomic.fa-SNP	8796	8723	4533	8734	1222	1223	1222	1222	129	1222	7499	8772	4824	6272	6273	8626	120	6274	6274	1980	1980	1980	5259	4802	19001	4547	4544	5054	5493	118	1224	4822	8743	4801	8682	8682	4844	5041	18595	4551	29903	4821	18814	4820	11143	8650	4550	4551	4550
GCA_001893015.1_ASM189301v1_genomic.fa-SNP	6044	6150	9197	2175	9327	9328	9327	9327	9279	9327	7531	3890	9221	9073	9074	3465	9270	9075	9075	9151	9151	9151	9318	9242	19048	9211	9208	9135	9454	9268	9282	9218	2338	9193	5512	5512	9051	9356	18707	9215	29625	9217	18870	9216	11625	4528	9214	9215	9214
GCA_001893085.1_ASM189308v1_genomic.fa-SNP	6329	6798	9024	5481	9181	9180	9181	9181	9151	9181	7542	4906	9050	8818	8819	5002	9141	8820	8820	8991	8991	8991	9100	9069	19103	9036	9033	8990	9181	9139	9138	9051	5187	9090	5733	5733	9007	9043	18618	9040	29951	9050	18959	9049	11753	4790	9039	9040	9039
GCA_001893135.1_ASM189313v1_genomic.fa-SNP	18870	18618	18937	18610	18885	18886	18885	18885	18945	18885	18866	18648	18851	18944	18945	18550	18936	18946	18946	18982	18982	18982	18848	18848	11004	18947	18944	18794	18954	18934	18872	18854	18643	19078	18721	18721	18886	18861	16798	18951	28908	18853	10934	18852	19271	18601	18950	18951	18950
GCA_001893155.1_ASM189315v1_genomic.fa-SNP	8898	8841	4038	8662	4904	4905	4904	4904	4842	4904	6284	8805	4646	6604	6605	8499	4833	6606	6606	4564	4564	4564	5095	4624	19092	4042	4039	5010	5765	4831	4900	4648	8721	209	8790	8790	4904	5467	18723	4046	30084	4647	18931	4646	11247	8631	4045	4046	4045
GCA_001893165.1_ASM189316v1_genomic.fa-SNP	8947	8927	4536	8698	4836	4837	4836	4836	4800	4836	7638	8920	4888	6882	6883	8637	4791	6884	6884	4623	4623	4623	5492	4910	19040	4550	4547	5246	6090	4789	4850	4882	8764	4905	8912	8912	4916	5528	18586	4554	29980	4881	18883	4880	11304	8702	4553	4554	4553
GCA_001893215.1_ASM189321v1_genomic.fa-SNP	5668	5283	8700	4107	8818	8819	8818	8818	8764	8818	6940	4510	8802	8545	8546	4274	8754	8547	8547	8681	8681	8681	8756	8783	18856	8714	8711	8602	9073	8752	8758	8797	4467	8786	4786	4786	8663	8803	18543	8718	29609	8796	18666	8795	11828	3956	8717	8718	8717
GCA_001893305.1_ASM189330v1_genomic.fa-SNP	5668	5283	8700	4107	8818	8819	8818	8818	8764	8818	6940	4510	8802	8545	8546	4274	8754	8547	8547	8681	8681	8681	8756	8783	18856	8714	8711	8602	9073	8752	8758	8797	4467	8786	4786	4786	8663	8803	18543	8718	29609	8796	18666	8795	11828	3956	8717	8718	8717
GCA_001893315.1_ASM189331v1_genomic.fa-SNP	6045	6151	9198	2176	9328	9329	9328	9328	9280	9328	7532	3891	9222	9074	9075	3466	9271	9076	9076	9152	9152	9152	9319	9243	19049	9212	9209	9136	9455	9269	9283	9219	2339	9194	5513	5513	9052	9357	18708	9216	29626	9218	18871	9217	11626	4529	9215	9216	9215
GCA_001893375.1_ASM189337v1_genomic.fa-SNP	5668	5283	8700	4107	8818	8819	8818	8818	8764	8818	6940	4510	8802	8545	8546	4274	8754	8547	8547	8681	8681	8681	8756	8783	18856	8714	8711	8602	9073	8752	8758	8797	4467	8786	4786	4786	8663	8803	18543	8718	29609	8796	18666	8795	11828	3956	8717	8718	8717
GCA_001893385.1_ASM189338v1_genomic.fa-SNP	5706	5544	8704	3351	8829	8830	8829	8829	8816	8829	7101	4760	8812	8717	8718	4652	8807	8719	8719	8695	8695	8695	8818	8833	18955	8708	8705	8607	9095	8805	8735	8809	3654	8807	4255	4255	8659	8828	18628	8714	29694	8808	18773	8807	11793	4441	8713	8714	8713
GCA_001893395.1_ASM189339v1_genomic.fa-SNP	5862	5567	8845	4162	9048	9049	9048	9048	8951	9048	7016	4508	8965	8610	8611	4521	8941	8612	8612	8899	8899	8899	8933	8988	18948	8851	8848	8810	9168	8939	8988	8960	4302	8917	4885	4885	8828	9004	18597	8855	29740	8959	18788	8958	11841	4139	8854	8855	8854
GCA_001893455.1_ASM189345v1_genomic.fa-SNP	8890	8833	4030	8654	4896	4897	4896	4896	4834	4896	6276	8797	4638	6596	6597	8491	4825	6598	6598	4556	4556	4556	5087	4616	19084	4034	4031	5002	5757	4823	4892	4640	8713	201	8782	8782	4896	5459	18715	4038	30082	4639	18923	4638	11239	8623	4037	4038	4037
GCA_001893535.1_ASM189353v1_genomic.fa-SNP	8929	8906	4514	8689	4802	4803	4802	4802	4802	4802	7613	8904	4882	6856	6857	8617	4793	6858	6858	4609	4609	4609	5462	4904	19017	4528	4525	5239	6077	4791	4816	4880	8754	4911	8895	8895	4897	5523	18567	4532	29968	4879	18861	4878	11283	8699	4531	4532	4531
GCA_001893545.1_ASM189354v1_genomic.fa-SNP	5989	5590	8730	1391	8821	8822	8821	8821	8857	8821	7195	3757	8828	8628	8629	2549	8848	8630	8630	8693	8693	8693	8849	8809	18909	8745	8742	8707	8990	8846	8776	8827	641	8747	5053	5053	8623	8888	18541	8749	29702	8826	18708	8825	11792	3863	8748	8749	8748
GCA_001893555.1_ASM189355v1_genomic.fa-SNP	5699	5537	8697	3342	8820	8821	8820	8820	8807	8820	7092	4751	8803	8708	8709	4641	8798	8710	8710	8688	8688	8688	8809	8824	18947	8699	8696	8596	9088	8796	8726	8800	3645	8800	4244	4244	8646	8817	18619	8705	29683	8799	18767	8798	11780	4434	8704	8705	8704
GCA_001893635.1_ASM189363v1_genomic.fa-SNP	17731	17584	17714	17505	17672	17673	17672	17672	17729	17672	17728	17566	17619	17795	17796	17396	17722	17797	17797	17739	17739	17739	17723	17623	16973	17728	17725	17746	17592	17720	17670	17616	17521	17858	17645	17645	17735	17770	16055	17729	28952	17615	16927	17614	18141	17444	17728	17729	17728
GCA_001893695.1_ASM189369v1_genomic.fa-SNP	8929	8906	4514	8689	4802	4803	4802	4802	4802	4802	7613	8904	4882	6856	6857	8617	4793	6858	6858	4609	4609	4609	5462	4904	19017	4528	4525	5239	6077	4791	4816	4880	8754	4911	8895	8895	4897	5523	18567	4532	29968	4879	18861	4878	11283	8699	4531	4532	4531
GCA_001893765.1_ASM189376v1_genomic.fa-SNP	5667	5284	8699	4108	8817	8818	8817	8817	8763	8817	6941	4511	8801	8544	8545	4275	8753	8546	8546	8680	8680	8680	8755	8782	18855	8713	8710	8601	9072	8751	8757	8796	4468	8785	4787	4787	8662	8802	18542	8717	29608	8795	18665	8794	11827	3957	8716	8717	8716
GCA_001893915.1_ASM189391v1_genomic.fa-SNP	8878	8819	4018	8646	4884	4885	4884	4884	4824	4884	6264	8803	4628	6586	6587	8479	4815	6588	6588	4544	4544	4544	5075	4606	19076	4022	4019	5022	5745	4813	4880	4630	8707	191	8774	8774	4888	5441	18703	4026	30096	4629	18911	4628	11231	8611	4025	4026	4025
GCA_001893985.1_ASM189398v1_genomic.fa-SNP	5974	6345	8465	5895	8655	8656	8655	8655	8604	8655	6202	5882	8627	8262	8263	6100	8595	8264	8264	8573	8573	8573	8564	8642	19005	8475	8472	8510	8819	8593	8597	8628	6148	8529	6155	6155	8476	8699	18762	8479	29780	8627	18839	8626	11694	5964	8478	8478	8478
GCA_001893995.1_ASM189399v1_genomic.fa-SNP	5666	5281	8698	4105	8816	8817	8816	8816	8762	8816	6938	4508	8800	8543	8544	4272	8752	8545	8545	8679	8679	8679	8754	8781	18854	8712	8709	8600	9071	8750	8756	8795	4465	8784	4784	4784	8661	8801	18541	8716	29607	8794	18664	8793	11826	3954	8715	8716	8715
GCA_001894025.1_ASM189402v1_genomic.fa-SNP	5668	5283	8700	4107	8818	8819	8818	8818	8764	8818	6940	4510	8802	8545	8546	4274	8754	8547	8547	8681	8681	8681	8756	8783	18856	8714	8711	8602	9073	8752	8758	8797	4467	8786	4786	4786	8663	8803	18543	8718	29609	8796	18666	8795	11828	3956	8717	8718	8717
GCA_001894035.1_ASM189403v1_genomic.fa-SNP	5669	5284	8701	4108	8819	8820	8819	8819	8765	8819	6941	4511	8803	8546	8547	4275	8755	8548	8548	8682	8682	8682	8757	8784	18857	8715	8712	8603	9074	8753	8759	8798	4468	8787	4787	4787	8664	8804	18544	8719	29610	8797	18667	8796	11829	3957	8718	8719	8718
GCA_001894065.1_ASM189406v1_genomic.fa-SNP	5669	5284	8701	4108	8819	8820	8819	8819	8765	8819	6941	4511	8803	8546	8547	4275	8755	8548	8548	8682	8682	8682	8757	8784	18857	8715	8712	8603	9074	8753	8759	8798	4468	8787	4787	4787	8664	8804	18544	8719	29610	8797	18667	8796	11829	3957	8718	8719	8718
GCA_001894125.1_ASM189412v1_genomic.fa-SNP	8587	8639	6433	8447	6364	6365	6364	6364	6278	6364	7738	8448	6290	155	156	8327	6269	157	157	6257	6257	6257	6820	6269	19064	6447	6444	6739	6724	6267	6360	6283	8518	6591	8527	8527	6695	6995	18700	6451	30029	6282	18911	6281	11461	8384	6450	6451	6450
GCA_001894325.1_ASM189432v1_genomic.fa-SNP	5976	6347	8467	5897	8657	8658	8657	8657	8606	8657	6204	5884	8629	8264	8265	6102	8597	8266	8266	8575	8575	8575	8566	8644	19007	8477	8474	8512	8821	8595	8599	8630	6150	8531	6157	6157	8478	8701	18764	8481	29782	8629	18841	8628	11696	5966	8480	8480	8480
GCA_001894335.1_ASM189433v1_genomic.fa-SNP	5704	5542	8702	3349	8827	8828	8827	8827	8814	8827	7099	4758	8810	8715	8716	4650	8805	8717	8717	8693	8693	8693	8816	8831	18953	8706	8703	8605	9093	8803	8733	8807	3652	8805	4253	4253	8657	8826	18626	8712	29692	8806	18771	8805	11791	4439	8711	8712	8711
GCA_001894415.1_ASM189441v1_genomic.fa-SNP	4981	5726	8891	4452	9054	9055	9054	9054	8967	9054	6968	4403	8959	8595	8596	4579	8957	8597	8597	8900	8900	8900	8934	8984	18929	8897	8894	8790	9216	8955	8984	8962	4676	8884	4904	4904	8823	9060	18633	8901	29734	8961	18766	8960	11566	3996	8900	8900	8900
GCA_001894425.1_ASM189442v1_genomic.fa-SNP	5667	5282	8699	4106	8817	8818	8817	8817	8763	8817	6939	4509	8801	8544	8545	4273	8753	8546	8546	8680	8680	8680	8755	8782	18855	8713	8710	8601	9072	8751	8757	8796	4466	8785	4785	4785	8662	8802	18542	8717	29608	8795	18665	8794	11827	3955	8716	8717	8716
GCA_001894465.1_ASM189446v1_genomic.fa-SNP	17670	17557	17634	17453	17632	17633	17632	17632	17676	17632	17698	17518	17576	17761	17762	17362	17669	17763	17763	17658	17658	17658	17656	17580	16928	17646	17643	17666	17524	17667	17628	17573	17455	17747	17602	17602	17718	17689	16042	17647	28971	17572	16880	17571	18102	17376	17646	17647	17646
GCA_001894475.1_ASM189447v1_genomic.fa-SNP	8927	8904	4510	8687	4798	4799	4798	4798	4796	4798	7609	8902	4878	6852	6853	8615	4787	6854	6854	4605	4605	4605	5458	4900	19013	4522	4519	5235	6073	4785	4810	4876	8752	4907	8893	8893	4893	5519	18564	4526	29964	4875	18857	4874	11279	8697	4525	4526	4525
GCA_001894565.1_ASM189456v1_genomic.fa-SNP	5642	5638	9189	5973	9333	9334	9333	9333	9235	9333	7135	6251	9337	8857	8858	6070	9226	8859	8859	9198	9198	9198	9286	9358	18788	9205	9202	9297	9302	9224	9239	9334	6101	9254	6146	6146	9084	9311	18746	9207	29509	9333	18824	9332	12148	6175	9206	9206	9206
GCA_001894685.1_ASM189468v1_genomic.fa-SNP	6059	5813	8820	3223	8920	8921	8920	8920	8883	8920	7108	4484	8800	8660	8661	3776	8874	8662	8662	8825	8825	8825	8865	8823	18576	8828	8825	8786	8934	8872	8824	8801	3122	8908	4930	4930	8718	8964	18340	8832	29808	8800	18407	8799	11736	3548	8831	8832	8831
GCA_001894705.1_ASM189470v1_genomic.fa-SNP	18900	18623	18923	18738	18818	18819	18818	18818	18896	18818	18927	18743	18758	18948	18949	18664	18887	18950	18950	18876	18876	18876	18854	18755	440	18917	18914	18905	18971	18885	18814	18755	18782	19058	18774	18774	18950	18884	17313	18921	29316	18754	729	18753	19263	18683	18920	18921	18920
GCA_001901655.1_ASM190165v1_genomic.fa-SNP	10036	9797	12266	8172	12273	12274	12273	12273	12270	12273	10721	7713	12242	12047	12048	7208	12261	12049	12049	12200	12200	12200	12314	12263	19125	12275	12272	12247	12323	12259	12200	12251	8061	12314	8965	8965	12024	12277	18540	12278	30555	12250	19047	12249	14372	7142	12277	12278	12277
GCA_001936315.1_ASM193631v1_genomic.fa-SNP	6245	5656	8828	4734	8934	8935	8934	8934	8863	8934	7398	4984	8959	8605	8606	4608	8853	8607	8607	8808	8808	8808	8843	8980	18886	8830	8827	8885	9048	8851	8872	8954	4309	8853	960	960	8754	9014	18582	8836	29877	8953	18733	8952	11861	4712	8835	8836	8835
GCA_001971765.1_ASM197176v1_genomic.fa-SNP	11632	11977	11071	11648	11311	11312	11311	11311	11191	11311	11566	11531	11025	11487	11488	11513	11184	11489	11489	11095	11095	11095	11353	11034	19348	11085	11082	11203	11562	11182	11310	11022	11644	11310	11759	11759	11088	11294	18892	11089	30383	11021	19209	11020	245	11561	11088	11089	11088
GCA_001984885.1_ASM198488v1_genomic.fa-SNP	10036	9797	12266	8172	12273	12274	12273	12273	12270	12273	10721	7713	12242	12047	12048	7208	12261	12049	12049	12200	12200	12200	12314	12263	19125	12275	12272	12247	12323	12259	12200	12251	8061	12314	8965	8965	12024	12277	18540	12278	30555	12250	19047	12249	14372	7142	12277	12278	12277
GCA_002142715.1_ASM214271v1_genomic.fa-SNP	20757	20810	20906	20621	20915	20916	20915	20915	20890	20915	20820	20620	20870	21012	21013	20467	20881	21014	21014	20950	20950	20950	20888	20873	19005	20918	20915	20878	20932	20879	20886	20877	20615	21014	20629	20629	20875	20908	18045	20924	32159	20876	19108	20875	21256	20547	20923	20924	20923
GCA_002154095.1_ASM215409v1_genomic.fa-SNP	6512	6184	9122	3513	9250	9251	9250	9250	9239	9250	7625	4629	9234	8929	8930	4061	9230	8931	8931	9172	9172	9172	9208	9257	18998	9126	9123	9131	9409	9228	9154	9229	3385	9279	5173	5173	8978	9264	18623	9130	29491	9228	18843	9227	12006	3877	9129	9130	9129
GCA_002164915.1_ASM216491v1_genomic.fa-SNP	9269	9224	4567	9147	5444	5445	5444	5444	5350	5444	7153	9243	5206	7176	7177	8938	5341	7178	7178	5092	5092	5092	5555	5184	18056	4572	4569	5588	6334	5339	5442	5202	9158	1569	9201	9201	5429	5980	18532	4577	29932	5201	17896	5200	11549	9015	4576	4577	4576
GCA_002164955.1_ASM216495v1_genomic.fa-SNP	6087	5704	8678	3003	8732	8733	8732	8732	8743	8732	6695	4362	8643	8449	8450	3588	8734	8451	8451	8635	8635	8635	8629	8668	18766	8694	8691	8583	8811	8732	8632	8646	3135	8650	4749	4749	8380	8734	18359	8698	29646	8645	18600	8644	11673	3507	8697	8698	8697
GCA_002196745.1_ASM219674v1_genomic.fa-SNP	5902	5458	8680	4480	8899	8900	8899	8899	8820	8899	6946	4130	8847	8496	8497	3495	8811	8498	8498	8787	8787	8787	8785	8866	18796	8694	8691	8719	9038	8809	8817	8840	4575	8734	4112	4112	8639	8919	18497	8696	29712	8839	18681	8838	11640	3635	8695	8696	8695
GCA_002216895.1_ASM221689v1_genomic.fa-SNP	8962	8977	4550	8738	4814	4815	4814	4814	4825	4814	7686	8971	4946	6920	6921	8683	4816	6922	6922	4628	4628	4628	5501	4924	19040	4554	4551	5244	6105	4814	4830	4946	8747	4934	8917	8917	4942	5554	18602	4558	29988	4945	18886	4944	11325	8742	4557	4558	4557
GCA_002216915.1_ASM221691v1_genomic.fa-SNP	6421	5990	9020	3264	8994	8995	8994	8994	9015	8994	7194	4565	8979	8693	8694	3711	9006	8695	8695	8905	8905	8905	8884	8998	18703	9022	9019	8806	9192	9004	8922	8976	3555	8995	4947	4947	8776	9049	18402	9026	29512	8975	18576	8974	11849	3642	9025	9025	9025
GCA_002217065.1_ASM221706v1_genomic.fa-SNP	18738	18361	18705	18464	18668	18669	18668	18668	18751	18668	18786	18533	18601	18848	18849	18361	18742	18850	18850	18748	18748	18748	18632	18600	10062	18711	18708	18635	18785	18740	18658	18602	18498	18858	18557	18557	18594	18616	17121	18715	29077	18601	9865	18600	19128	18441	18714	18714	18714
GCA_002217135.1_ASM221713v1_genomic.fa-SNP	8582	8626	6255	8410	6267	6268	6267	6267	6198	6267	7671	8436	6206	481	482	8319	6189	483	483	6176	6176	6176	6706	6185	19071	6269	6266	6629	6697	6187	6267	6199	8481	6511	8546	8546	6697	7011	18719	6273	30026	6198	18918	6197	11474	8372	6272	6273	6272
GCA_002217145.1_ASM221714v1_genomic.fa-SNP	6029	5600	8646	4548	8860	8861	8860	8860	8816	8860	6521	3802	8778	8552	8553	3076	8807	8554	8554	8756	8756	8756	8752	8799	18731	8660	8657	8732	9003	8805	8776	8775	4568	8696	4320	4320	8641	8890	18399	8662	29718	8774	18616	8773	11645	3413	8661	8662	8661
GCA_002223005.1_ASM222300v1_genomic.fa-SNP	17896	17759	17821	17650	17822	17823	17822	17822	17898	17822	17747	17693	17693	17957	17958	17523	17889	17959	17959	17916	17916	17916	17746	17685	16971	17833	17830	17732	17658	17887	17797	17692	17658	17918	17738	17738	17823	17745	16395	17835	29041	17691	16978	17690	18289	17519	17834	17835	17834
GCA_002223855.1_ASM222385v1_genomic.fa-SNP	19848	19812	20085	19605	20050	20051	20050	20050	20042	20050	20082	19638	19976	20100	20101	19530	20033	20102	20102	20080	20080	20080	20090	19982	18611	20093	20090	20022	20333	20031	20029	19986	19608	20316	19607	19607	19971	20083	17460	20099	31888	19986	18704	19985	20460	19615	20098	20099	20098
GCA_002223965.1_ASM222396v1_genomic.fa-SNP	19852	19816	20089	19609	20054	20055	20054	20054	20046	20054	20086	19642	19980	20104	20105	19534	20037	20106	20106	20084	20084	20084	20094	19986	18615	20097	20094	20026	20337	20035	20033	19990	19612	20320	19611	19611	19975	20087	17464	20103	31892	19990	18708	19989	20464	19619	20102	20103	20102
GCA_002507485.1_ASM250748v1_genomic.fa-SNP	20762	20819	20916	20628	20926	20927	20926	20926	20900	20926	20829	20629	20882	21015	21016	20476	20891	21017	21017	20959	20959	20959	20898	20886	19022	20928	20925	20887	20937	20889	20897	20889	20622	21024	20632	20632	20881	20915	18053	20934	32172	20888	19109	20887	21263	20556	20933	20934	20933
GCA_002850675.5_ASM285067v5_genomic.fa-SNP	8676	8316	10313	6254	10357	10358	10357	10357	10387	10357	8493	7027	10140	10215	10216	6347	10378	10217	10217	10251	10251	10251	10260	10159	18293	10317	10314	10140	10453	10376	10350	10139	6423	10203	7577	7577	10034	10379	17790	10321	29526	10138	18116	10137	12838	6226	10320	10321	10320
GCA_002860085.1_ASM286008v1_genomic.fa-SNP	8930	8902	4530	8679	4824	4825	4824	4824	4803	4824	7575	8897	4896	6814	6815	8608	4794	6816	6816	4614	4614	4614	5488	4920	19011	4544	4541	5237	6109	4792	4821	4898	8746	4917	8890	8890	4910	5518	18566	4548	29960	4897	18863	4896	11277	8690	4547	4548	4547
GCA_002941165.1_ASM294116v1_genomic.fa-SNP	5891	6091	8813	4770	8929	8930	8929	8929	8855	8929	6760	3587	8895	8498	8499	4986	8845	8500	8500	8772	8772	8772	8791	8916	18996	8819	8816	8715	9174	8843	8858	8892	5035	8792	5321	5321	8787	8849	18689	8823	29701	8891	18850	8890	11773	4669	8822	8823	8822
GCA_002941285.1_ASM294128v1_genomic.fa-SNP	11645	12008	11012	11648	11231	11232	11231	11231	11139	11231	11578	11552	11037	11397	11398	11543	11132	11399	11399	11032	11032	11032	11273	11060	19341	11016	11013	11153	11572	11130	11235	11036	11677	11226	11779	11779	11090	11226	18890	11020	30390	11035	19212	11034	77	11623	11019	11020	11019
GCA_002941325.1_ASM294132v1_genomic.fa-SNP	5991	6113	9168	2126	9271	9272	9271	9271	9256	9271	7479	3850	9227	9022	9023	3424	9247	9024	9024	9115	9115	9115	9266	9248	18986	9174	9171	9096	9435	9245	9226	9228	2293	9166	5458	5458	9026	9320	18667	9178	29673	9227	18812	9226	11571	4492	9177	9178	9177
GCA_002941405.1_ASM294140v1_genomic.fa-SNP	6246	5640	8813	4734	8923	8924	8923	8923	8852	8923	7376	4976	8942	8588	8589	4592	8842	8590	8590	8797	8797	8797	8837	8965	18895	8823	8820	8877	9033	8840	8863	8943	4305	8840	955	955	8742	8997	18569	8829	29865	8942	18726	8941	11869	4692	8828	8829	8828
GCA_002941425.1_ASM294142v1_genomic.fa-SNP	8523	8545	6533	8442	6254	6255	6254	6254	6279	6254	7696	8553	6352	2355	2356	8342	6270	2357	2357	6279	6279	6279	6736	6329	18998	6537	6534	6686	6771	6268	6258	6353	8447	6513	8551	8551	6582	6835	18609	6541	29951	6352	18831	6351	11468	8418	6540	6541	6540
GCA_002941445.1_ASM294144v1_genomic.fa-SNP	8701	8673	3894	8575	4817	4818	4817	4817	4715	4817	6289	8643	4542	6504	6505	8370	4706	6506	6506	4430	4430	4430	4977	4564	18961	3898	3895	4980	5693	4704	4800	4538	8576	810	8620	8620	4808	5375	18573	3902	29967	4537	18791	4536	11082	8451	3901	3902	3901
GCA_002941495.1_ASM294149v1_genomic.fa-SNP	5454	4843	8519	5643	8628	8629	8628	8628	8586	8628	6890	6050	8627	8583	8584	5774	8577	8585	8585	8538	8538	8538	8551	8648	18728	8533	8530	8509	8890	8575	8532	8620	5876	8654	6191	6191	8035	8287	18658	8535	29753	8619	18598	8618	11822	5913	8534	8535	8534
GCA_002941585.1_ASM294158v1_genomic.fa-SNP	11645	12017	11001	11665	11243	11244	11243	11243	11139	11243	11605	11567	11050	11425	11426	11541	11132	11427	11427	11032	11032	11032	11276	11045	19347	11013	11010	11143	11559	11130	11243	11049	11694	11209	11786	11786	11092	11222	18878	11017	30388	11048	19216	11047	68	11632	11016	11017	11016
GCA_002942445.1_ASM294244v1_genomic.fa-SNP	5691	5529	8689	3336	8814	8815	8814	8814	8801	8814	7086	4745	8797	8702	8703	4637	8792	8704	8704	8680	8680	8680	8803	8818	18942	8693	8690	8592	9080	8790	8720	8794	3639	8792	4240	4240	8644	8813	18613	8699	29679	8793	18760	8792	11778	4426	8698	8699	8698
GCA_002942485.1_ASM294248v1_genomic.fa-SNP	5691	5529	8689	3336	8814	8815	8814	8814	8801	8814	7086	4745	8797	8702	8703	4637	8792	8704	8704	8680	8680	8680	8803	8818	18942	8693	8690	8592	9080	8790	8720	8794	3639	8792	4240	4240	8644	8813	18613	8699	29679	8793	18760	8792	11778	4426	8698	8699	8698
GCA_002942565.1_ASM294256v1_genomic.fa-SNP	6120	5864	8751	3675	8851	8852	8851	8851	8820	8851	7070	3157	8765	8504	8505	2573	8811	8506	8506	8734	8734	8734	8745	8788	18711	8755	8752	8703	8945	8809	8755	8760	3531	8822	4760	4760	8555	8841	18363	8759	29677	8759	18582	8758	11590	2477	8758	8759	8758
GCA_002942665.1_ASM294266v1_genomic.fa-SNP	8508	8547	4582	8424	4694	4695	4694	4694	4704	4694	7384	8587	4306	6442	6443	8331	4695	6444	6444	4549	4549	4549	5167	4285	18910	4586	4583	4851	5671	4693	4712	4307	8514	5094	8554	8554	4976	5135	18520	4590	29799	4306	18736	4305	11155	8425	4589	4590	4589
GCA_002951655.1_ASM295165v1_genomic.fa-SNP	18806	18689	18735	18607	18732	18733	18732	18732	18790	18732	18739	18640	18638	18861	18862	18505	18781	18863	18863	18773	18773	18773	18741	18645	17277	18736	18733	18657	18772	18779	18722	18643	18625	18885	18690	18690	18755	18681	421	18739	29691	18642	17263	18641	19241	18484	18738	18739	18738
GCA_002951775.1_ASM295177v1_genomic.fa-SNP	5804	5523	8752	4089	8917	8918	8917	8917	8877	8917	6803	4909	8831	8496	8497	4548	8868	8498	8498	8840	8840	8840	8863	8850	18876	8762	8759	8787	9125	8866	8848	8828	4318	8827	4746	4746	8739	9013	18570	8764	29793	8827	18697	8826	11665	4341	8763	8764	8763
GCA_002951795.1_ASM295179v1_genomic.fa-SNP	8837	8886	4397	8714	4702	4703	4702	4702	4777	4702	7364	8836	76	6353	6354	8604	4768	6355	6355	4519	4519	4519	4698	53	18840	4411	4408	4956	5747	4766	4766	71	8730	4584	8849	8849	4719	5192	18465	4415	29785	70	18690	69	11068	8713	4414	4415	4414
GCA_002959165.1_ASM295916v1_genomic.fa-SNP	5932	5016	8635	2695	8757	8758	8757	8757	8741	8757	6874	4020	8701	8449	8450	3006	8732	8451	8451	8582	8582	8582	8616	8720	18842	8647	8644	8552	8864	8730	8674	8702	2929	8725	4438	4438	8402	8761	18467	8651	29617	8701	18654	8700	11747	2992	8650	8651	8650
GCA_002959295.1_ASM295929v1_genomic.fa-SNP	6275	6036	8793	3430	8819	8820	8819	8819	8865	8819	7202	4543	8831	8600	8601	4012	8856	8602	8602	8757	8757	8757	8750	8812	18882	8795	8792	8713	8985	8854	8762	8830	3322	8903	5103	5103	8655	8883	18512	8799	29786	8829	18704	8828	11809	3837	8798	8799	8798
GCA_002959355.1_ASM295935v1_genomic.fa-SNP	5932	5016	8635	2695	8757	8758	8757	8757	8741	8757	6874	4020	8701	8449	8450	3006	8732	8451	8451	8582	8582	8582	8616	8720	18842	8647	8644	8552	8864	8730	8674	8702	2929	8725	4438	4438	8402	8761	18467	8651	29617	8701	18654	8700	11747	2992	8650	8651	8650
GCA_002968935.1_ASM296893v1_genomic.fa-SNP	8797	8774	4502	8611	4835	4836	4835	4835	4890	4835	7336	8808	827	6292	6293	8480	4881	6294	6294	4568	4568	4568	4832	848	18823	4504	4501	5016	5809	4879	4832	822	8684	4734	8777	8777	4489	5328	18463	4508	29805	821	18678	820	11063	8714	4507	4508	4507
GCA_002991645.1_ASM299164v1_genomic.fa-SNP	6133	5885	8746	3683	8859	8860	8859	8859	8816	8859	7044	3130	8772	8502	8503	2608	8807	8504	8504	8729	8729	8729	8744	8793	18733	8750	8747	8714	8946	8805	8761	8769	3555	8819	4787	4787	8620	8856	18346	8754	29683	8768	18579	8767	11603	2481	8753	8754	8753
GCA_002991735.1_ASM299173v1_genomic.fa-SNP	8680	8648	3799	8497	4720	4721	4720	4720	4614	4720	6203	8636	4367	6417	6418	8346	4605	6419	6419	4379	4379	4379	4919	4347	18984	3815	3812	4872	5632	4603	4720	4363	8591	663	8585	8585	4688	5271	18539	3819	29909	4362	18820	4361	11048	8450	3818	3819	3818
GCA_002991895.1_ASM299189v1_genomic.fa-SNP	8680	8648	3799	8497	4720	4721	4720	4720	4614	4720	6203	8636	4367	6417	6418	8346	4605	6419	6419	4379	4379	4379	4919	4347	18984	3815	3812	4872	5632	4603	4720	4363	8591	663	8585	8585	4688	5271	18539	3819	29909	4362	18820	4361	11048	8450	3818	3819	3818
GCA_002991925.1_ASM299192v1_genomic.fa-SNP	8680	8648	3799	8497	4720	4721	4720	4720	4614	4720	6203	8636	4367	6417	6418	8346	4605	6419	6419	4379	4379	4379	4919	4347	18984	3815	3812	4872	5632	4603	4720	4363	8591	663	8585	8585	4688	5271	18539	3819	29909	4362	18820	4361	11048	8450	3818	3819	3818
GCA_002991965.1_ASM299196v1_genomic.fa-SNP	8680	8648	3799	8497	4720	4721	4720	4720	4614	4720	6203	8636	4367	6417	6418	8346	4605	6419	6419	4379	4379	4379	4919	4347	18984	3815	3812	4872	5632	4603	4720	4363	8591	663	8585	8585	4688	5271	18539	3819	29909	4362	18820	4361	11048	8450	3818	3819	3818
GCA_002992115.1_ASM299211v1_genomic.fa-SNP	8680	8648	3799	8497	4720	4721	4720	4720	4614	4720	6203	8636	4367	6417	6418	8346	4605	6419	6419	4379	4379	4379	4919	4347	18984	3815	3812	4872	5632	4603	4720	4363	8591	663	8585	8585	4688	5271	18539	3819	29909	4362	18820	4361	11048	8450	3818	3819	3818
GCA_002993805.1_ASM299380v1_genomic.fa-SNP	8680	8648	3799	8497	4720	4721	4720	4720	4614	4720	6203	8636	4367	6417	6418	8346	4605	6419	6419	4379	4379	4379	4919	4347	18984	3815	3812	4872	5632	4603	4720	4363	8591	663	8585	8585	4688	5271	18539	3819	29909	4362	18820	4361	11048	8450	3818	3819	3818
GCA_003008745.1_ASM300874v1_genomic.fa-SNP	6088	5779	8526	2981	8631	8632	8631	8631	8624	8631	7078	4484	8564	8565	8566	3659	8615	8567	8567	8500	8500	8500	8537	8555	18718	8542	8539	8412	8690	8613	8563	8575	3235	8557	4863	4863	8422	8610	18355	8546	29426	8574	18540	8573	11693	3576	8545	8546	8545
GCA_003008775.1_ASM300877v1_genomic.fa-SNP	5726	4959	8657	2677	8733	8734	8733	8733	8716	8733	6865	3983	8710	8461	8462	2969	8707	8463	8463	8575	8575	8575	8610	8729	18842	8669	8666	8555	8849	8705	8649	8711	2911	8718	4453	4453	8381	8745	18500	8673	29599	8710	18689	8709	11811	2957	8672	8673	8672
GCA_003008915.1_ASM300891v1_genomic.fa-SNP	8709	8651	4813	8649	5037	5038	5037	5037	5236	5037	7668	8740	4659	6784	6785	8508	5227	6786	6786	5024	5024	5024	78	4643	18925	4809	4806	4725	5829	5225	5107	4657	8732	5012	8630	8630	4683	4549	18528	4813	29909	4656	18739	4655	11230	8570	4812	4813	4812
GCA_003009015.1_ASM300901v1_genomic.fa-SNP	5726	4959	8657	2677	8733	8734	8733	8733	8716	8733	6865	3983	8710	8461	8462	2969	8707	8463	8463	8575	8575	8575	8610	8729	18842	8669	8666	8555	8849	8705	8649	8711	2911	8718	4453	4453	8381	8745	18500	8673	29599	8710	18689	8709	11811	2957	8672	8673	8672
GCA_003009035.1_ASM300903v1_genomic.fa-SNP	8858	8681	5185	8539	5017	5018	5017	5017	5091	5017	7384	8663	4934	6689	6690	8478	5082	6691	6691	4863	4863	4863	4782	4942	18987	5199	5196	138	6157	5080	5005	4944	8626	5028	8690	8690	4719	3902	18373	5203	29820	4943	18832	4942	11103	8544	5202	5203	5202
GCA_003009055.1_ASM300905v1_genomic.fa-SNP	18962	18679	19005	18796	18887	18888	18887	18887	18983	18887	18959	18838	18810	19025	19026	18717	18974	19027	19027	18948	18948	18948	18937	18827	397	18999	18996	19001	18970	18972	18883	18807	18820	19080	18845	18845	18994	18955	17289	19003	29405	18806	355	18805	19328	18722	19002	19003	19002
GCA_003009455.1_ASM300945v1_genomic.fa-SNP	18963	18680	19006	18797	18888	18889	18888	18888	18984	18888	18960	18839	18811	19026	19027	18718	18975	19028	19028	18949	18949	18949	18938	18828	398	19000	18997	19002	18971	18973	18884	18808	18821	19081	18846	18846	18995	18956	17290	19004	29406	18807	356	18806	19329	18723	19003	19004	19003
GCA_003009715.1_ASM300971v1_genomic.fa-SNP	5727	4960	8658	2678	8734	8735	8734	8734	8717	8734	6866	3984	8711	8462	8463	2970	8708	8464	8464	8576	8576	8576	8611	8730	18843	8670	8667	8556	8850	8706	8650	8712	2912	8719	4454	4454	8382	8746	18501	8674	29600	8711	18690	8710	11812	2958	8673	8674	8673
GCA_003009875.1_ASM300987v1_genomic.fa-SNP	11509	11942	11196	11575	11440	11441	11440	11440	11326	11440	11373	11449	11190	11644	11645	11384	11319	11646	11646	11184	11184	11184	11381	11197	19426	11204	11201	11270	11715	11317	11412	11189	11617	11363	11694	11694	11139	11252	19087	11208	30342	11188	19270	11187	3275	11522	11207	11208	11207
GCA_003010015.1_ASM301001v1_genomic.fa-SNP	8967	8964	4520	8729	4778	4779	4778	4778	4808	4778	7663	8956	4930	6890	6891	8667	4799	6892	6892	4595	4595	4595	5456	4908	19040	4516	4513	5232	6079	4797	4792	4928	8798	4913	8932	8932	4945	5534	18594	4520	29984	4927	18864	4926	11324	8749	4519	4520	4519
GCA_003010095.1_ASM301009v1_genomic.fa-SNP	8970	8967	4523	8732	4781	4782	4781	4781	4811	4781	7666	8959	4933	6893	6894	8670	4802	6895	6895	4598	4598	4598	5459	4911	19043	4519	4516	5235	6082	4800	4795	4931	8801	4916	8935	8935	4948	5537	18597	4523	29987	4930	18867	4929	11327	8752	4522	4523	4522
GCA_003010295.1_ASM301029v1_genomic.fa-SNP	18964	18681	19007	18798	18889	18890	18889	18889	18985	18889	18961	18840	18812	19027	19028	18719	18976	19029	19029	18950	18950	18950	18939	18829	399	19001	18998	19003	18972	18974	18885	18809	18822	19082	18847	18847	18996	18957	17291	19005	29407	18808	357	18807	19330	18724	19004	19005	19004
GCA_003010355.1_ASM301035v1_genomic.fa-SNP	18056	17938	17965	17753	17985	17986	17985	17985	18056	17985	17988	17889	17850	18122	18123	17714	18047	18124	18124	18053	18053	18053	17947	17838	17095	17979	17976	17962	17774	18045	17959	17851	17862	18092	17938	17938	18035	17950	16464	17981	28920	17850	17012	17849	18500	17728	17980	17981	17980
GCA_003010385.1_ASM301038v1_genomic.fa-SNP	5726	4959	8657	2677	8733	8734	8733	8733	8716	8733	6865	3983	8710	8461	8462	2969	8707	8463	8463	8575	8575	8575	8610	8729	18842	8669	8666	8555	8849	8705	8649	8711	2911	8718	4453	4453	8381	8745	18500	8673	29599	8710	18689	8709	11811	2957	8672	8673	8672
GCA_003111785.1_ASM311178v1_genomic.fa-SNP	6056	6162	9209	2187	9339	9340	9339	9339	9291	9339	7543	3902	9233	9085	9086	3477	9282	9087	9087	9163	9163	9163	9330	9254	19059	9223	9220	9147	9466	9280	9294	9230	2350	9205	5524	5524	9063	9368	18718	9227	29634	9229	18881	9228	11637	4540	9226	9227	9226
GCA_003291235.1_ASM329123v1_genomic.fa-SNP	8932	8908	5152	8730	5019	5020	5019	5019	5038	5019	7719	8835	5109	7005	7006	8606	5029	7007	7007	5050	5050	5050	4648	5133	18995	5166	5163	3961	6314	5027	5011	5111	8751	5365	8818	8818	3513	298	18527	5170	29885	5110	18829	5109	11222	8691	5169	5170	5169
GCA_003292315.1_ASM329231v1_genomic.fa-SNP	18817	18603	18876	18662	18819	18820	18819	18819	18887	18819	18880	18678	18813	18939	18940	18546	18878	18941	18941	18913	18913	18913	18797	18810	10629	18888	18885	18766	18828	18876	18808	18816	18690	19000	18705	18705	18871	18831	17235	18892	28991	18815	10609	18814	19292	18613	18891	18892	18891
GCA_003292355.1_ASM329235v1_genomic.fa-SNP	18225	17882	18215	17972	18215	18216	18215	18215	18302	18215	18285	18028	18128	18366	18367	17748	18293	18368	18368	18270	18270	18270	18156	18125	10043	18213	18210	18154	18268	18291	18203	18127	17965	18352	17834	17834	18088	18139	17215	18217	29154	18126	10084	18125	18765	17951	18216	18216	18216
GCA_003293365.1_ASM329336v1_genomic.fa-SNP	6039	6421	8762	5713	8879	8880	8879	8879	8836	8879	6057	5730	8800	8476	8477	5929	8827	8478	8478	8831	8831	8831	8827	8811	18949	8766	8763	8676	9032	8825	8818	8793	5912	8846	5985	5985	8766	8886	18778	8770	29866	8792	18845	8791	11611	5888	8769	8769	8769
GCA_003293445.1_ASM329344v1_genomic.fa-SNP	6119	5875	8795	4662	8866	8867	8866	8866	8826	8866	7094	4468	8807	8561	8562	4124	8817	8563	8563	8753	8753	8753	8875	8828	18846	8797	8794	8734	9170	8815	8796	8804	4888	8866	4420	4420	8702	8845	18485	8801	29695	8803	18708	8802	11743	4121	8800	8801	8800
GCA_003293515.1_ASM329351v1_genomic.fa-SNP	6074	5717	8612	4483	8819	8820	8819	8819	8791	8819	6902	3742	8810	8592	8593	3253	8782	8594	8594	8733	8733	8733	8671	8791	18754	8614	8611	8664	8946	8780	8785	8809	4708	8597	4241	4241	8717	8877	18482	8616	29715	8808	18620	8807	11679	3394	8615	8616	8615
GCA_003301625.1_ASM330162v1_genomic.fa-SNP	5272	5263	8876	5614	9025	9026	9025	9025	8937	9025	6808	5882	9022	8523	8524	5683	8928	8525	8525	8902	8902	8902	8969	9043	18719	8890	8887	8974	9041	8926	8941	9019	5743	8941	5774	5774	8776	9005	18591	8892	29503	9018	18594	9017	11860	5806	8891	8891	8891
GCA_003302245.1_ASM330224v1_genomic.fa-SNP	6431	5994	8984	3282	8962	8963	8962	8962	8983	8962	7198	4561	8985	8699	8700	3717	8974	8701	8701	8873	8873	8873	8856	8964	18703	8990	8987	8768	9160	8972	8890	8982	3573	8963	4963	4963	8782	9037	18392	8994	29494	8981	18564	8980	11869	3648	8993	8993	8993
GCA_003302635.1_ASM330263v1_genomic.fa-SNP	5910	5019	8649	2690	8760	8761	8760	8760	8751	8760	6879	4007	8723	8450	8451	2989	8742	8452	8452	8604	8604	8604	8627	8744	18839	8663	8660	8561	8873	8740	8672	8716	2966	8715	4418	4418	8376	8776	18462	8667	29593	8715	18649	8714	11745	3045	8666	8667	8666
GCA_003303615.1_ASM330361v1_genomic.fa-SNP	9012	8955	5161	8748	4963	4964	4963	4963	4972	4963	7707	8850	4484	6859	6860	8623	4963	6861	6861	4873	4873	4873	4665	4464	18953	5175	5172	4040	6268	4961	4959	4482	8769	5296	8852	8852	4401	905	18480	5179	29852	4481	18793	4480	11275	8727	5178	5179	5178
GCA_003303715.1_ASM330371v1_genomic.fa-SNP	8760	8662	4631	8679	1307	1308	1307	1307	240	1307	7495	8740	4875	6273	6274	8567	231	6275	6275	2114	2114	2114	5337	4881	19009	4641	4638	5106	5583	229	1323	4875	8708	4858	8604	8604	4835	5084	18591	4645	29898	4874	18846	4873	11116	8615	4644	4645	4644
GCA_003303985.1_ASM330398v1_genomic.fa-SNP	8675	8632	3731	8531	4666	4667	4666	4666	4537	4666	6222	8659	4343	6440	6441	8322	4528	6442	6442	4305	4305	4305	4861	4307	18933	3743	3740	4871	5607	4526	4666	4343	8564	601	8570	8570	4724	5261	18527	3747	29919	4342	18756	4341	11087	8403	3746	3747	3746
GCA_003304445.1_ASM330444v1_genomic.fa-SNP	6138	5780	8717	3184	8764	8765	8764	8764	8768	8764	7180	4266	8765	8409	8410	3688	8759	8411	8411	8697	8697	8697	8742	8774	18820	8723	8720	8660	8971	8757	8689	8760	3029	8806	4846	4846	8494	8783	18422	8727	29736	8759	18659	8758	11740	3568	8726	8727	8726
GCA_003304755.1_ASM330475v1_genomic.fa-SNP	8629	8710	4628	8639	4886	4887	4886	4886	4825	4886	7317	8653	4885	6367	6368	8456	4816	6369	6369	4847	4847	4847	5212	4863	18957	4622	4619	5651	5487	4814	4880	4883	8681	4661	8672	8672	5158	5561	18640	4626	29809	4882	18794	4881	11236	8485	4625	4626	4625
GCA_003304905.1_ASM330490v1_genomic.fa-SNP	8938	8920	4525	8682	4811	4812	4811	4811	4810	4811	7632	8923	4892	6861	6862	8634	4801	6863	6863	4616	4616	4616	5481	4914	19036	4539	4536	5245	6069	4799	4827	4890	8772	4916	8897	8897	4905	5529	18576	4543	29968	4889	18851	4888	11297	8712	4542	4543	4542
GCA_003325975.1_ASM332597v1_genomic.fa-SNP	8716	8576	4161	8511	4627	4628	4627	4627	4545	4627	7279	8656	4661	6351	6352	8344	4536	6353	6353	4276	4276	4276	4838	4640	18988	4173	4170	4819	5581	4534	4669	4660	8545	4536	8550	8550	4648	5216	18559	4177	29889	4659	18811	4658	11148	8399	4176	4177	4176
GCA_003328075.1_ASM332807v1_genomic.fa-SNP	5878	6078	8801	4757	8917	8918	8917	8917	8843	8917	6747	3574	8883	8485	8486	4973	8833	8487	8487	8760	8760	8760	8779	8904	18984	8807	8804	8702	9162	8831	8846	8880	5022	8779	5308	5308	8775	8836	18679	8811	29690	8879	18838	8878	11761	4656	8810	8811	8810
GCA_003443815.1_ASM344381v1_genomic.fa-SNP	6036	5924	8862	3073	8919	8920	8919	8919	8875	8919	7428	3488	8889	8772	8773	3557	8866	8774	8774	8742	8742	8742	8903	8902	18882	8874	8871	8762	9161	8864	8938	8890	3117	8903	5350	5350	8763	8990	18467	8878	29747	8889	18683	8888	11833	4307	8877	8878	8877
GCA_003667405.1_ASM366740v1_genomic.fa-SNP	8751	8680	4552	8685	1245	1246	1245	1245	168	1245	7469	8723	4803	6246	6247	8579	159	6248	6248	2019	2019	2019	5272	4823	18998	4566	4563	5070	5518	157	1261	4801	8696	4822	8631	8631	4828	5050	18591	4570	29898	4800	18811	4799	11116	8603	4569	4570	4569
GCA_003686485.1_ASM368648v1_genomic.fa-SNP	11629	12004	10999	11649	11236	11237	11236	11236	11138	11236	11598	11554	11033	11415	11416	11526	11131	11417	11417	11030	11030	11030	11272	11038	19351	11011	11008	11147	11556	11129	11242	11032	11680	11205	11775	11775	11081	11219	18883	11015	30397	11031	19220	11030	67	11617	11014	11015	11014
GCA_003686535.1_ASM368653v1_genomic.fa-SNP	8670	8727	4823	8623	4861	4862	4861	4861	4834	4861	7645	8703	4665	6518	6519	8446	4825	6520	6520	4714	4714	4714	5244	4655	18996	4819	4816	5398	5668	4823	4851	4663	8651	5031	8718	8718	5142	5413	18584	4823	29961	4662	18812	4661	11307	8585	4822	4823	4822
GCA_003686555.1_ASM368655v1_genomic.fa-SNP	11628	12003	10998	11648	11235	11236	11235	11235	11137	11235	11597	11553	11032	11414	11415	11525	11130	11416	11416	11029	11029	11029	11271	11037	19350	11010	11007	11146	11555	11128	11241	11031	11679	11204	11774	11774	11080	11218	18882	11014	30396	11030	19219	11029	66	11616	11013	11014	11013
GCA_003686565.1_ASM368656v1_genomic.fa-SNP	8672	8629	4997	8557	5130	5131	5130	5130	5357	5130	7469	8626	4549	6789	6790	8428	5348	6791	6791	5162	5162	5162	1476	4539	18975	5007	5004	4539	5867	5346	5162	4557	8664	5082	8561	8561	4647	4587	18541	5011	29935	4556	18825	4555	11253	8497	5010	5011	5010
GCA_003686635.1_ASM368663v1_genomic.fa-SNP	18693	18538	18542	18473	18552	18553	18552	18552	18598	18552	18536	18504	18412	18678	18679	18369	18589	18680	18680	18578	18578	18578	18540	18426	17327	18555	18552	18469	18613	18587	18540	18421	18491	18693	18562	18562	18549	18486	429	18558	29724	18420	17222	18419	19019	18344	18557	18558	18557
GCA_003686805.1_ASM368680v1_genomic.fa-SNP	8709	8663	4531	8586	4688	4689	4688	4688	4671	4688	7499	8683	4822	6548	6549	8501	4662	6550	6550	4471	4471	4471	5183	4802	19117	4525	4524	5382	5702	4660	4758	4822	8651	5155	8676	8676	4944	5292	18597	4531	29950	4821	18941	4820	11207	8554	4530	4531	4530
GCA_003686845.1_ASM368684v1_genomic.fa-SNP	12271	12584	12853	12325	12824	12825	12824	12824	12871	12824	12556	12247	12912	12856	12857	12166	12864	12858	12858	12805	12805	12805	12904	12933	19745	12856	12853	12812	13112	12862	12786	12911	12330	13049	12250	12250	12646	12793	19472	12861	30622	12910	19657	12909	9887	12283	12860	12861	12860
GCA_003686975.1_ASM368697v1_genomic.fa-SNP	8581	8548	3527	8489	4446	4447	4446	4446	4452	4446	7097	8575	4552	6358	6359	8316	4443	6360	6360	3949	3949	3949	4752	4530	18824	3539	3536	4812	5385	4441	4438	4552	8521	4131	8505	8505	4465	5114	18367	3543	29849	4551	18653	4550	10956	8368	3542	3543	3542
GCA_003687115.1_ASM368711v1_genomic.fa-SNP	6104	5886	7883	5117	8016	8017	8016	8016	7979	8016	6538	5013	7995	7834	7835	4952	7970	7836	7836	7855	7855	7855	7943	8002	18739	7885	7882	7791	8290	7968	7974	7992	5158	7891	5291	5291	7858	8125	18330	7889	29606	7991	18535	7990	11368	4844	7888	7889	7888
GCA_003687135.1_ASM368713v1_genomic.fa-SNP	8172	8112	4484	7811	4913	4914	4913	4913	4920	4913	7100	7847	4792	6463	6464	7677	4911	6465	6465	4618	4618	4618	4678	4771	18707	4488	4485	5161	5859	4909	4933	4789	7858	4929	7928	7928	4927	5295	18273	4492	29743	4788	18534	4787	10977	7760	4491	4492	4491
GCA_003858735.1_ASM385873v1_genomic.fa-SNP	8763	8692	4564	8697	1257	1258	1257	1257	180	1257	7481	8735	4815	6258	6259	8591	171	6260	6260	2031	2031	2031	5284	4835	19010	4578	4575	5082	5530	169	1273	4813	8708	4834	8643	8643	4840	5062	18603	4582	29910	4812	18823	4811	11126	8615	4581	4582	4581
GCA_003858885.1_ASM385888v1_genomic.fa-SNP	8960	8975	4548	8736	4812	4813	4812	4812	4823	4812	7684	8969	4944	6918	6919	8681	4814	6920	6920	4626	4626	4626	5499	4922	19037	4552	4549	5242	6103	4812	4828	4944	8745	4932	8915	8915	4940	5552	18601	4556	29987	4943	18883	4942	11323	8740	4555	4556	4555
GCA_003858905.1_ASM385890v1_genomic.fa-SNP	6124	5860	8747	3681	8853	8854	8853	8853	8818	8853	7062	3155	8763	8502	8503	2571	8809	8504	8504	8736	8736	8736	8747	8778	18719	8757	8754	8697	8943	8807	8757	8760	3531	8822	4762	4762	8551	8841	18359	8761	29669	8759	18584	8758	11598	2473	8760	8761	8760
GCA_003858915.1_ASM385891v1_genomic.fa-SNP	12196	12348	12738	12073	12745	12746	12745	12745	12770	12745	12438	12071	12763	12856	12857	11851	12761	12858	12858	12705	12705	12705	12721	12790	19713	12744	12741	12671	12945	12759	12710	12768	12100	12866	12108	12108	12551	12621	19425	12748	30669	12767	19621	12766	10288	11999	12747	12748	12747
GCA_003859185.1_ASM385918v1_genomic.fa-SNP	5655	5387	8673	4010	8845	8846	8845	8845	8740	8845	6796	4354	8758	8469	8470	4160	8730	8471	8471	8673	8673	8673	8701	8791	18823	8681	8678	8554	9023	8728	8785	8767	4331	8704	4678	4678	8627	8783	18505	8685	29514	8766	18670	8765	11700	3789	8684	8685	8684
GCA_003859195.1_ASM385919v1_genomic.fa-SNP	8681	8649	3800	8498	4721	4722	4721	4721	4615	4721	6204	8637	4368	6418	6419	8347	4606	6420	6420	4380	4380	4380	4920	4348	18983	3816	3813	4873	5633	4604	4721	4364	8592	664	8586	8586	4689	5272	18540	3820	29911	4363	18819	4362	11049	8451	3819	3820	3819
GCA_003859235.1_ASM385923v1_genomic.fa-SNP	5964	5548	8592	4511	8773	8774	8773	8773	8743	8773	6917	3667	8760	8511	8512	3038	8734	8513	8513	8702	8702	8702	8674	8739	18735	8596	8593	8653	8961	8732	8731	8757	4667	8643	4131	4131	8600	8868	18417	8598	29686	8756	18622	8755	11601	3258	8597	8598	8597
GCA_003859295.1_ASM385929v1_genomic.fa-SNP	5851	5590	8825	4092	9040	9041	9040	9040	8947	9040	7009	4513	8954	8602	8603	4544	8937	8604	8604	8878	8878	8878	8906	8979	18954	8829	8826	8810	9158	8935	8980	8957	4297	8900	4883	4883	8848	8994	18585	8833	29751	8956	18766	8955	11820	4133	8832	8833	8832
GCA_003859315.1_ASM385931v1_genomic.fa-SNP	8922	8898	4522	8681	4816	4817	4816	4816	4799	4816	7571	8896	4896	6810	6811	8602	4790	6812	6812	4606	4606	4606	5480	4918	19011	4536	4533	5235	6103	4788	4813	4894	8744	4913	8885	8885	4906	5516	18566	4540	29957	4893	18855	4892	11277	8689	4539	4540	4539
GCA_003859325.1_ASM385932v1_genomic.fa-SNP	6391	6074	8733	3566	8884	8885	8884	8884	8887	8884	6968	4468	8841	8425	8426	3720	8878	8427	8427	8790	8790	8790	8778	8864	18844	8736	8733	8685	8932	8876	8805	8840	3792	8834	5215	5215	8624	8850	18418	8741	29612	8839	18672	8838	11583	3612	8740	8741	8740
GCA_003860185.1_ASM386018v1_genomic.fa-SNP	18702	18459	18803	18414	18740	18741	18740	18740	18807	18740	18606	18429	18687	18698	18699	18388	18798	18700	18700	18855	18855	18855	18734	18672	11320	18813	18810	18663	18997	18796	18727	18686	18444	18889	18578	18578	18768	18685	16878	18817	28802	18685	11251	18684	19158	18452	18816	18817	18816
GCA_003971215.1_ASM397121v1_genomic.fa-SNP	5774	5357	8682	1186	8764	8765	8764	8764	8768	8764	7063	3547	8722	8469	8470	2371	8759	8471	8471	8628	8628	8628	8784	8743	18802	8696	8693	8645	8914	8757	8684	8715	586	8701	4817	4817	8520	8813	18451	8700	29663	8714	18632	8713	11640	3671	8699	8700	8699
GCA_003999855.1_ASM399985v1_genomic.fa-SNP	5774	5357	8682	1186	8764	8765	8764	8764	8768	8764	7063	3547	8722	8469	8470	2371	8759	8471	8471	8628	8628	8628	8784	8743	18802	8696	8693	8645	8914	8757	8684	8715	586	8701	4817	4817	8520	8813	18451	8700	29663	8714	18632	8713	11640	3671	8699	8700	8699
GCA_004014735.1_ASM401473v1_genomic.fa-SNP	5788	5549	8493	4367	8666	8667	8666	8666	8606	8666	6861	4871	8642	8381	8382	4682	8596	8383	8383	8513	8513	8513	8680	8663	18975	8509	8506	8601	8818	8594	8609	8639	4717	8675	4598	4598	8500	8733	18614	8513	29631	8638	18819	8637	11818	4364	8512	8512	8512
GCA_004120955.1_ASM412095v1_genomic.fa-SNP	8885	8831	4032	8634	4898	4899	4898	4898	4831	4898	6272	8790	4624	6600	6601	8480	4822	6602	6602	4555	4555	4555	5084	4602	19070	4036	4033	5008	5756	4820	4894	4624	8702	199	8761	8761	4892	5457	18696	4040	30083	4623	18925	4622	11218	8596	4039	4040	4039
GCA_004122295.1_ASM412229v1_genomic.fa-SNP	8341	8340	4190	8073	4683	4684	4683	4683	4749	4683	7173	8140	4569	6334	6335	7924	4740	6336	6336	4398	4398	4398	4368	4548	18727	4188	4185	4901	5661	4738	4721	4568	8147	4605	8153	8153	4605	5060	18270	4192	29776	4567	18544	4566	11007	7990	4191	4192	4191
GCA_004122355.1_ASM412235v1_genomic.fa-SNP	8968	8964	4523	8725	4797	4798	4797	4797	4807	4797	7663	8943	4921	6901	6902	8674	4798	6903	6903	4594	4594	4594	5473	4901	19039	4527	4524	5203	6069	4796	4811	4923	8791	4910	8931	8931	4947	5537	18599	4531	29965	4922	18862	4921	11329	8745	4530	4531	4530
GCA_004122455.1_ASM412245v1_genomic.fa-SNP	6935	6534	9124	5871	9348	9349	9348	9348	9267	9348	7713	5781	9323	9069	9070	5299	9258	9071	9071	9230	9230	9230	9219	9342	18916	9128	9125	9144	9498	9256	9259	9320	6021	9220	5579	5579	8994	9286	18613	9130	29898	9319	18800	9318	9767	5431	9129	9130	9129
GCA_004122505.1_ASM412250v1_genomic.fa-SNP	8631	8286	10260	6261	10332	10333	10332	10332	10325	10332	8474	6990	10149	10199	10200	6302	10316	10201	10201	10197	10197	10197	10249	10128	18311	10264	10261	10120	10416	10314	10294	10146	6410	10158	7582	7582	10042	10349	17784	10268	29519	10145	18130	10144	12855	6207	10267	10268	10267
GCA_004122525.1_ASM412252v1_genomic.fa-SNP	8628	8283	10257	6258	10329	10330	10329	10329	10322	10329	8471	6987	10146	10196	10197	6299	10313	10198	10198	10194	10194	10194	10246	10125	18308	10261	10258	10117	10413	10311	10291	10143	6407	10155	7579	7579	10039	10346	17780	10265	29516	10142	18127	10141	12852	6204	10264	10265	10264
GCA_004126435.1_ASM412643v1_genomic.fa-SNP	6935	6534	9124	5871	9348	9349	9348	9348	9267	9348	7713	5781	9323	9069	9070	5299	9258	9071	9071	9230	9230	9230	9219	9342	18916	9128	9125	9144	9498	9256	9259	9320	6021	9220	5579	5579	8994	9286	18613	9130	29898	9319	18800	9318	9767	5431	9129	9130	9129
GCA_004301465.1_ASM430146v1_genomic.fa-SNP	8676	8705	4769	8667	4955	4956	4955	4955	5108	4955	7603	8720	4502	6775	6776	8502	5099	6777	6777	4772	4772	4772	1602	4486	18972	4765	4762	4593	5843	5097	4961	4500	8728	4866	8651	8651	4514	4361	18557	4769	29932	4499	18784	4498	11131	8586	4768	4769	4768
GCA_004328685.1_ASM432868v1_genomic.fa-SNP	6028	5449	8610	5129	8714	8715	8714	8714	8603	8714	7366	5013	8669	8519	8520	4874	8593	8521	8521	8620	8620	8620	8610	8688	18960	8618	8615	8694	8789	8591	8652	8668	5275	8757	1992	1992	8591	8885	18712	8620	29896	8667	18827	8666	11856	5060	8619	8620	8619
GCA_006297305.1_ASM629730v1_genomic.fa-SNP	20333	20447	20517	20162	20479	20480	20479	20479	20433	20479	20404	20226	20462	20617	20618	20059	20424	20619	20619	20503	20503	20503	20457	20465	18962	20529	20526	20465	20717	20422	20450	20469	20160	20624	20177	20177	20418	20477	18057	20535	31905	20468	18990	20467	20840	20174	20534	20534	20534
GCA_006297325.1_ASM629732v1_genomic.fa-SNP	20341	20455	20525	20170	20487	20488	20487	20487	20441	20487	20412	20234	20470	20625	20626	20067	20432	20627	20627	20511	20511	20511	20465	20473	18956	20537	20534	20473	20725	20430	20458	20477	20168	20632	20185	20185	20426	20485	18049	20543	31915	20476	18984	20475	20848	20182	20542	20542	20542
GCA_007558515.1_ASM755851v1_genomic.fa-SNP	8886	8757	4497	8759	4519	4520	4519	4519	4448	4519	7602	8844	4544	6514	6515	8677	4439	6516	6516	4401	4401	4401	4928	4525	19092	4513	4510	5159	5733	4437	4533	4543	8776	4960	8840	8840	4897	5192	18648	4517	29982	4542	18920	4541	11361	8712	4516	4517	4516
GCA_007558545.1_ASM755854v1_genomic.fa-SNP	8883	8754	4494	8756	4516	4517	4516	4516	4445	4516	7599	8841	4541	6511	6512	8674	4436	6513	6513	4398	4398	4398	4925	4522	19089	4510	4507	5156	5730	4434	4530	4540	8773	4957	8837	8837	4894	5189	18645	4514	29979	4539	18917	4538	11358	8709	4513	4514	4513
GCA_007571385.1_ASM757138v1_genomic.fa-SNP	8883	8754	4494	8756	4516	4517	4516	4516	4445	4516	7599	8841	4541	6511	6512	8674	4436	6513	6513	4398	4398	4398	4925	4522	19089	4510	4507	5156	5730	4434	4530	4540	8773	4957	8837	8837	4894	5189	18645	4514	29979	4539	18917	4538	11358	8709	4513	4514	4513
GCA_007632435.1_ASM763243v1_genomic.fa-SNP	8882	8753	4493	8755	4515	4516	4515	4515	4444	4515	7598	8840	4540	6510	6511	8673	4435	6512	6512	4397	4397	4397	4924	4521	19088	4509	4506	5155	5729	4433	4529	4539	8772	4956	8836	8836	4893	5188	18644	4513	29978	4538	18916	4537	11357	8708	4512	4513	4512
GCA_007826915.1_ASM782691v1_genomic.fa-SNP	5489	5417	9001	5978	9146	9147	9146	9146	9011	9146	7043	6192	9171	8678	8679	6117	9002	8680	8680	8971	8971	8971	9053	9192	18776	9005	9002	9081	9113	9000	9050	9168	6024	9117	6074	6074	8865	9095	18720	9007	29673	9167	18706	9166	11890	6224	9006	9007	9006
GCA_007844575.1_ASM784457v1_genomic.fa-SNP	6421	5990	9020	3264	8994	8995	8994	8994	9015	8994	7194	4565	8979	8693	8694	3711	9006	8695	8695	8905	8905	8905	8884	8998	18703	9022	9019	8806	9192	9004	8922	8976	3555	8995	4947	4947	8776	9049	18402	9026	29512	8975	18576	8974	11849	3642	9025	9025	9025
GCA_007844595.1_ASM784459v1_genomic.fa-SNP	6422	5991	9021	3265	8995	8996	8995	8995	9016	8995	7195	4566	8980	8694	8695	3712	9007	8696	8696	8906	8906	8906	8885	8999	18704	9023	9020	8807	9193	9005	8923	8977	3556	8996	4948	4948	8777	9050	18403	9027	29513	8976	18577	8975	11850	3643	9026	9026	9026
GCA_007844615.1_ASM784461v1_genomic.fa-SNP	6421	5990	9020	3264	8994	8995	8994	8994	9015	8994	7194	4565	8979	8693	8694	3711	9006	8695	8695	8905	8905	8905	8884	8998	18703	9022	9019	8806	9192	9004	8922	8976	3555	8995	4947	4947	8776	9049	18402	9026	29512	8975	18576	8974	11849	3642	9025	9025	9025
GCA_008373425.1_ASM837342v1_genomic.fa-SNP	8531	8553	6541	8450	6262	6263	6262	6262	6287	6262	7704	8561	6360	2363	2364	8350	6278	2365	2365	6287	6287	6287	6744	6337	19006	6545	6542	6694	6779	6276	6266	6361	8455	6521	8559	8559	6590	6843	18617	6549	29958	6360	18839	6359	11476	8426	6548	6549	6548
GCA_008373455.1_ASM837345v1_genomic.fa-SNP	8779	8674	5205	8578	5304	5305	5304	5304	5217	5304	7875	8730	5166	6468	6469	8508	5208	6470	6470	5012	5012	5012	5434	5166	18874	5209	5206	5538	5838	5206	5332	5174	8600	5402	8727	8727	5442	5790	18605	5213	30044	5173	18883	5172	11341	8528	5212	5213	5212
GCA_008373555.1_ASM837355v1_genomic.fa-SNP	5567	5524	9056	6002	9189	9190	9189	9189	9050	9189	7088	6288	9207	8725	8726	6213	9041	8727	8727	9020	9020	9020	9099	9228	18400	9058	9055	9130	9193	9039	9093	9204	6048	9159	6178	6178	8902	9133	18636	9060	29675	9203	18453	9202	11913	6321	9059	9060	9059
GCA_008373595.1_ASM837359v1_genomic.fa-SNP	8351	8350	4202	8085	4693	4694	4693	4693	4759	4693	7185	8152	4581	6344	6345	7934	4750	6346	6346	4408	4408	4408	4378	4558	18737	4198	4195	4913	5671	4748	4731	4578	8159	4615	8165	8165	4615	5070	18279	4202	29787	4577	18554	4576	11017	8004	4201	4202	4201
GCA_008373635.1_ASM837363v1_genomic.fa-SNP	8351	8350	4202	8085	4693	4694	4693	4693	4759	4693	7185	8152	4581	6344	6345	7934	4750	6346	6346	4408	4408	4408	4378	4558	18737	4198	4195	4913	5671	4748	4731	4578	8159	4615	8165	8165	4615	5070	18279	4202	29787	4577	18554	4576	11017	8004	4201	4202	4201
GCA_008373675.1_ASM837367v1_genomic.fa-SNP	5567	5524	9056	6002	9189	9190	9189	9189	9050	9189	7088	6288	9207	8725	8726	6213	9041	8727	8727	9020	9020	9020	9099	9228	18400	9058	9055	9130	9193	9039	9093	9204	6048	9159	6178	6178	8902	9133	18636	9060	29675	9203	18453	9202	11913	6321	9059	9060	9059
GCA_008373735.1_ASM837373v1_genomic.fa-SNP	8351	8350	4202	8085	4693	4694	4693	4693	4759	4693	7185	8152	4581	6344	6345	7934	4750	6346	6346	4408	4408	4408	4378	4558	18737	4198	4195	4913	5671	4748	4731	4578	8159	4615	8165	8165	4615	5070	18279	4202	29787	4577	18554	4576	11017	8004	4201	4202	4201
GCA_008373945.1_ASM837394v1_genomic.fa-SNP	5567	5524	9056	6002	9189	9190	9189	9189	9050	9189	7088	6288	9207	8725	8726	6213	9041	8727	8727	9020	9020	9020	9099	9228	18400	9058	9055	9130	9193	9039	9093	9204	6048	9159	6178	6178	8902	9133	18636	9060	29675	9203	18453	9202	11913	6321	9059	9060	9059
GCA_008374035.1_ASM837403v1_genomic.fa-SNP	8732	8687	5146	8700	5216	5217	5216	5216	5127	5216	7746	8767	5240	6248	6249	8581	5118	6250	6250	5131	5131	5131	5531	5226	19088	5150	5147	5699	5466	5116	5204	5240	8732	5464	8795	8795	5534	5835	18680	5154	29989	5239	18925	5238	11330	8534	5153	5154	5153
GCA_008374055.1_ASM837405v1_genomic.fa-SNP	5567	5524	9056	6002	9189	9190	9189	9189	9050	9189	7088	6288	9207	8725	8726	6213	9041	8727	8727	9020	9020	9020	9099	9228	18400	9058	9055	9130	9193	9039	9093	9204	6048	9159	6178	6178	8902	9133	18636	9060	29675	9203	18453	9202	11913	6321	9059	9060	9059
GCA_009393555.1_ASM939355v1_genomic.fa-SNP	6311	5939	8808	3278	8847	8848	8847	8847	8866	8847	6935	4597	8771	8634	8635	3860	8857	8636	8636	8753	8753	8753	8726	8771	18768	8816	8813	8675	8927	8855	8753	8768	3391	8750	4994	4994	8497	8858	18387	8820	29639	8767	18605	8766	11751	3777	8819	8820	8819
GCA_009393745.1_ASM939374v1_genomic.fa-SNP	5723	5338	8787	4161	8901	8902	8901	8901	8847	8901	6990	4567	8841	8588	8589	4327	8837	8590	8590	8771	8771	8771	8841	8864	18920	8801	8798	8693	9159	8835	8841	8836	4521	8875	4843	4843	8715	8871	18597	8805	29664	8835	18730	8834	11869	4009	8804	8805	8804
GCA_009393835.1_ASM939383v1_genomic.fa-SNP	5435	5050	8546	374	8704	8705	8704	8704	8696	8704	6873	3162	8623	8332	8333	2087	8687	8334	8334	8528	8528	8528	8633	8642	18767	8552	8549	8494	8840	8685	8610	8620	1159	8557	4507	4507	8373	8673	18405	8556	29376	8619	18576	8618	11571	3351	8555	8555	8555
GCA_009394055.1_ASM939405v1_genomic.fa-SNP	5792	5364	8687	1243	8826	8827	8826	8826	8809	8826	7099	3618	8768	8493	8494	2457	8800	8495	8495	8680	8680	8680	8803	8791	18873	8703	8700	8659	8928	8798	8746	8763	770	8746	4780	4780	8555	8819	18468	8707	29668	8762	18696	8761	11694	3685	8706	8707	8706
GCA_009394175.1_ASM939417v1_genomic.fa-SNP	6290	5920	8758	3257	8791	8792	8791	8791	8818	8791	6912	4572	8752	8613	8614	3839	8809	8615	8615	8697	8697	8697	8678	8731	18758	8760	8757	8625	8879	8807	8697	8747	3370	8702	4971	4971	8474	8818	18374	8764	29639	8746	18587	8745	11728	3756	8763	8764	8763
GCA_009394205.1_ASM939420v1_genomic.fa-SNP	5690	5304	8758	4130	8876	8877	8876	8876	8822	8876	6959	4531	8814	8560	8561	4296	8812	8562	8562	8745	8745	8745	8814	8839	18889	8774	8771	8662	9135	8810	8816	8811	4493	8850	4812	4812	8686	8845	18571	8778	29635	8810	18699	8809	11841	3979	8777	8778	8777
GCA_009394275.1_ASM939427v1_genomic.fa-SNP	5689	5303	8757	4129	8875	8876	8875	8875	8821	8875	6958	4530	8813	8559	8560	4295	8811	8561	8561	8744	8744	8744	8813	8838	18888	8773	8770	8661	9134	8809	8815	8810	4492	8849	4811	4811	8685	8844	18570	8777	29634	8809	18698	8808	11840	3978	8776	8777	8776
GCA_009394345.1_ASM939434v1_genomic.fa-SNP	5811	5381	8696	1167	8799	8800	8799	8799	8790	8799	7100	3583	8747	8496	8497	2384	8781	8498	8498	8647	8647	8647	8797	8770	18836	8712	8709	8653	8929	8779	8719	8742	630	8718	4828	4828	8544	8823	18469	8716	29677	8741	18657	8740	11677	3685	8715	8716	8715
GCA_009394595.1_ASM939459v1_genomic.fa-SNP	5510	5045	8551	824	8697	8698	8697	8697	8685	8697	6989	3320	8627	8387	8388	1793	8676	8389	8389	8528	8528	8528	8618	8630	18768	8553	8550	8492	8890	8674	8617	8628	1189	8610	4494	4494	8431	8722	18452	8557	29511	8627	18581	8626	11629	3247	8556	8557	8556
GCA_009394625.1_ASM939462v1_genomic.fa-SNP	6283	6542	8680	6084	8792	8793	8792	8792	8845	8792	2652	5937	8748	8329	8330	6054	8836	8331	8331	8758	8758	8758	8804	8769	19050	8681	8678	8641	8860	8834	8737	8747	6246	8638	6513	6513	8663	8792	18658	8686	29865	8746	18894	8745	11550	6167	8685	8686	8685
GCA_009647805.1_ASM964780v1_genomic.fa-SNP	6281	6540	8678	6082	8790	8791	8790	8790	8843	8790	2650	5935	8746	8327	8328	6052	8834	8329	8329	8756	8756	8756	8802	8767	19046	8679	8676	8639	8858	8832	8735	8745	6244	8636	6511	6511	8661	8790	18654	8684	29863	8744	18890	8743	11548	6165	8683	8684	8683
GCA_009647845.1_ASM964784v1_genomic.fa-SNP	6281	6540	8678	6082	8790	8791	8790	8790	8843	8790	2650	5935	8746	8327	8328	6052	8834	8329	8329	8756	8756	8756	8802	8767	19046	8679	8676	8639	8858	8832	8735	8745	6244	8636	6511	6511	8661	8790	18654	8684	29863	8744	18890	8743	11548	6165	8683	8684	8683
GCA_009812175.1_ASM981217v1_genomic.fa-SNP	5940	5496	8706	2423	8756	8757	8756	8756	8720	8756	7118	3463	8746	8514	8515	2500	8711	8516	8516	8564	8564	8564	8773	8767	18797	8720	8717	8620	8866	8709	8678	8747	1910	8685	4721	4721	8547	8834	18442	8724	29743	8746	18584	8745	11645	3561	8723	8724	8723
GCA_009812225.1_ASM981222v1_genomic.fa-SNP	5918	4976	8653	2681	8729	8730	8729	8729	8744	8729	6855	4015	8713	8422	8423	2969	8735	8424	8424	8596	8596	8596	8609	8732	18823	8663	8660	8558	8876	8733	8641	8712	2961	8734	4430	4430	8365	8772	18446	8667	29577	8711	18605	8710	11717	3050	8666	8667	8666
GCA_009812255.1_ASM981225v1_genomic.fa-SNP	8775	8761	5241	8618	5340	5341	5340	5340	5278	5340	7800	8818	5294	6576	6577	8448	5269	6578	6578	5149	5149	5149	5581	5272	19204	5255	5252	5795	5356	5267	5376	5292	8923	5537	8626	8626	5574	5979	18800	5259	30059	5291	19048	5290	11387	8536	5258	5259	5258
GCA_009812265.1_ASM981226v1_genomic.fa-SNP	6422	6121	8813	3288	8845	8846	8845	8845	8852	8845	7361	4700	8835	8803	8804	3911	8843	8805	8805	8743	8743	8743	8756	8824	18836	8827	8824	8668	9030	8841	8773	8844	3650	8902	5071	5071	8816	8886	18498	8831	29470	8843	18661	8842	11788	3900	8830	8830	8830
GCA_009812295.1_ASM981229v1_genomic.fa-SNP	8775	8761	5241	8618	5340	5341	5340	5340	5278	5340	7800	8818	5294	6576	6577	8448	5269	6578	6578	5149	5149	5149	5581	5272	19204	5255	5252	5795	5356	5267	5376	5292	8923	5537	8626	8626	5574	5979	18800	5259	30059	5291	19048	5290	11387	8536	5258	5259	5258
GCA_009812335.1_ASM981233v1_genomic.fa-SNP	8775	8761	5241	8618	5340	5341	5340	5340	5278	5340	7800	8818	5294	6576	6577	8448	5269	6578	6578	5149	5149	5149	5581	5272	19204	5255	5252	5795	5356	5267	5376	5292	8923	5537	8626	8626	5574	5979	18800	5259	30059	5291	19048	5290	11387	8536	5258	5259	5258
GCA_009898445.1_ASM989844v1_genomic.fa-SNP	20771	20828	20925	20637	20935	20936	20935	20935	20909	20935	20838	20638	20891	21024	21025	20485	20900	21026	21026	20968	20968	20968	20907	20895	19017	20937	20934	20896	20946	20898	20906	20898	20631	21033	20641	20641	20890	20924	18046	20943	32181	20897	19104	20896	21272	20565	20942	20943	20942
GCA_009898525.1_ASM989852v1_genomic.fa-SNP	8756	8872	6451	8638	6354	6355	6354	6354	6374	6354	7842	8727	6308	904	905	8533	6365	906	906	6275	6275	6275	6812	6314	19157	6455	6452	6713	6757	6363	6352	6309	8692	6186	8733	8733	6606	6953	18764	6459	30153	6308	18990	6307	11624	8648	6458	6459	6458
GCA_011045875.1_ASM1104587v1_genomic.fa-SNP	5828	5495	8813	3343	8992	8993	8992	8992	8910	8992	7067	3658	8891	8569	8570	3872	8901	8571	8571	8802	8802	8802	8893	8904	18850	8819	8816	8801	9099	8899	8898	8888	3500	8959	4791	4791	8770	9002	18446	8821	29552	8887	18663	8886	11719	3744	8820	8820	8820
GCA_011045895.1_ASM1104589v1_genomic.fa-SNP	5824	5491	8813	3347	8990	8991	8990	8990	8908	8990	7063	3658	8889	8567	8568	3876	8899	8569	8569	8800	8800	8800	8891	8902	18850	8819	8816	8799	9097	8897	8896	8886	3504	8957	4791	4791	8768	9000	18444	8821	29554	8885	18663	8884	11717	3744	8820	8820	8820
GCA_011077435.1_ASM1107743v1_genomic.fa-SNP	5915	5586	8691	3420	8845	8846	8845	8845	8804	8845	6651	4109	8787	8399	8400	4173	8795	8401	8401	8698	8698	8698	8726	8810	18762	8705	8702	8617	8925	8793	8787	8788	3527	8679	5180	5180	8562	8832	18450	8709	29706	8787	18573	8786	11774	3872	8708	8708	8708
GCA_011077535.1_ASM1107753v1_genomic.fa-SNP	8965	8978	5190	8774	5025	5026	5025	5025	5080	5025	7757	8873	5177	6995	6996	8683	5071	6997	6997	5042	5042	5042	4630	5201	19017	5196	5193	3982	6340	5069	5017	5181	8810	5473	8867	8867	3548	194	18533	5200	29886	5180	18808	5179	11230	8774	5199	5200	5199
GCA_011077545.1_ASM1107754v1_genomic.fa-SNP	6035	5668	8633	2902	8732	8733	8732	8732	8688	8732	7083	4202	8688	8406	8407	3409	8679	8408	8408	8573	8573	8573	8609	8699	18782	8641	8638	8522	8961	8677	8661	8695	3251	8713	4749	4749	8608	8745	18484	8645	29548	8694	18604	8693	11636	3313	8644	8644	8644
GCA_011078145.1_ASM1107814v1_genomic.fa-SNP	17705	17555	17699	17477	17657	17658	17657	17657	17716	17657	17701	17542	17590	17766	17767	17367	17709	17768	17768	17722	17722	17722	17711	17607	16978	17713	17710	17734	17578	17707	17657	17587	17493	17843	17618	17618	17708	17747	16057	17714	28955	17586	16932	17585	18117	17415	17713	17714	17713
GCA_011078155.1_ASM1107815v1_genomic.fa-SNP	5915	5586	8691	3420	8845	8846	8845	8845	8804	8845	6651	4109	8787	8399	8400	4173	8795	8401	8401	8698	8698	8698	8726	8810	18762	8705	8702	8617	8925	8793	8787	8788	3527	8679	5180	5180	8562	8832	18450	8709	29706	8787	18573	8786	11774	3872	8708	8708	8708
GCA_011078255.1_ASM1107825v1_genomic.fa-SNP	8964	8977	5189	8773	5024	5025	5024	5024	5079	5024	7756	8872	5176	6994	6995	8682	5070	6996	6996	5041	5041	5041	4629	5200	19016	5195	5192	3981	6339	5068	5016	5180	8809	5472	8866	8866	3547	193	18532	5199	29885	5179	18807	5178	11229	8773	5198	5199	5198
GCA_011078285.1_ASM1107828v1_genomic.fa-SNP	6035	5668	8633	2902	8732	8733	8732	8732	8688	8732	7083	4202	8688	8406	8407	3409	8679	8408	8408	8573	8573	8573	8609	8699	18782	8641	8638	8522	8961	8677	8661	8695	3251	8713	4749	4749	8608	8745	18484	8645	29548	8694	18604	8693	11636	3313	8644	8644	8644
GCA_011379085.1_ASM1137908v1_genomic.fa-SNP	6295	5925	8763	3262	8796	8797	8796	8796	8823	8796	6917	4577	8757	8618	8619	3844	8814	8620	8620	8702	8702	8702	8683	8736	18763	8765	8762	8630	8884	8812	8702	8752	3375	8707	4976	4976	8479	8823	18379	8769	29644	8751	18592	8750	11733	3763	8768	8769	8768
GCA_011492985.1_ASM1149298v1_genomic.fa-SNP	6323	5991	7971	2466	8101	8102	8101	8101	8119	8101	6758	4178	8003	8054	8055	2864	8110	8056	8056	8023	8023	8023	7721	8026	18758	7985	7982	7912	8369	8108	8047	8004	1769	8037	5220	5220	7935	8001	18416	7989	29735	8003	18600	8002	11594	4154	7988	7989	7988
GCA_012849295.1_PDT000717027.1_genomic.fa-SNP	8514	8562	6556	8454	6371	6372	6371	6371	6338	6371	7692	8631	6412	2620	2621	8394	6329	2622	2622	6354	6354	6354	6799	6393	19009	6570	6567	6683	6798	6327	6369	6413	8470	6510	8617	8617	6548	6884	18594	6574	29995	6412	18843	6411	11449	8448	6573	6574	6573
GCA_012974525.1_ASM1297452v1_genomic.fa-SNP	8833	8946	4806	8574	5112	5113	5112	5112	5157	5112	7973	8892	5297	6813	6814	8464	5148	6815	6815	4972	4972	4972	5790	5275	19049	4800	4797	5532	6288	5146	5124	5295	8514	5256	8866	8866	5247	5803	18673	4804	29968	5294	18876	5293	11323	8618	4803	4804	4803
GCA_013037945.1_PDT000417190.1_genomic.fa-SNP	6293	5923	8761	3260	8794	8795	8794	8794	8821	8794	6915	4575	8755	8616	8617	3842	8812	8618	8618	8700	8700	8700	8681	8734	18761	8763	8760	8628	8882	8810	8700	8750	3373	8705	4974	4974	8477	8821	18377	8767	29642	8749	18590	8748	11731	3761	8766	8767	8766
GCA_013038065.1_PDT000417187.1_genomic.fa-SNP	8859	8820	3997	8624	4870	4871	4870	4870	4797	4870	6260	8788	4597	6575	6576	8492	4788	6577	6577	4527	4527	4527	5064	4569	19075	4009	4006	5002	5741	4786	4872	4599	8691	167	8753	8753	4874	5424	18680	4013	30067	4598	18858	4597	11209	8583	4012	4013	4012
GCA_013038085.1_PDT000417196.1_genomic.fa-SNP	18797	18660	18710	18598	18719	18720	18719	18719	18765	18719	18712	18629	18609	18836	18837	18480	18756	18838	18838	18760	18760	18760	18726	18618	17269	18723	18720	18640	18747	18754	18709	18618	18616	18860	18683	18683	18732	18660	424	18726	29668	18617	17249	18616	19237	18455	18725	18726	18725
GCA_013038105.1_PDT000417186.1_genomic.fa-SNP	8859	8820	3997	8624	4870	4871	4870	4870	4797	4870	6260	8788	4597	6575	6576	8492	4788	6577	6577	4527	4527	4527	5064	4569	19075	4009	4006	5002	5741	4786	4872	4599	8691	167	8753	8753	4874	5424	18680	4013	30067	4598	18858	4597	11209	8583	4012	4013	4012
GCA_013038125.1_PDT000417184.1_genomic.fa-SNP	8859	8820	3997	8624	4870	4871	4870	4870	4797	4870	6260	8788	4597	6575	6576	8492	4788	6577	6577	4527	4527	4527	5064	4569	19075	4009	4006	5002	5741	4786	4872	4599	8691	167	8753	8753	4874	5424	18680	4013	30067	4598	18858	4597	11209	8583	4012	4013	4012
GCA_013038165.1_PDT000417177.1_genomic.fa-SNP	8829	8800	4530	8542	4926	4927	4926	4926	4915	4926	7445	8693	4715	6687	6688	8427	4906	6689	6689	4446	4446	4446	4957	4692	18902	4530	4527	5106	5829	4904	4928	4716	8604	4708	8686	8686	4807	5196	18631	4533	29937	4715	18747	4714	11140	8553	4532	4533	4532
GCA_013038195.1_PDT000417183.1_genomic.fa-SNP	18672	18561	18599	18453	18624	18625	18624	18624	18658	18624	18604	18463	18522	18687	18688	18337	18649	18689	18689	18662	18662	18662	18611	18543	17301	18602	18599	18535	18716	18647	18612	18521	18460	18781	18539	18539	18619	18556	1056	18605	29623	18520	17257	18519	19108	18359	18604	18605	18604
GCA_013038225.1_PDT000417178.1_genomic.fa-SNP	6232	5926	8764	4775	8835	8836	8835	8835	8779	8835	7143	4758	8814	8512	8513	4408	8770	8514	8514	8709	8709	8709	8844	8835	18825	8766	8763	8689	9167	8768	8767	8811	5007	8833	4437	4437	8689	8799	18498	8770	29666	8810	18687	8809	11717	4441	8769	8770	8769
GCA_013038245.1_PDT000417175.1_genomic.fa-SNP	6128	5915	8768	4671	8844	8845	8844	8844	8801	8844	7116	4430	8799	8574	8575	4154	8792	8576	8576	8715	8715	8715	8857	8818	18840	8764	8761	8723	9146	8790	8766	8796	4856	8852	4424	4424	8716	8826	18502	8768	29712	8795	18680	8794	11687	4107	8767	8768	8767
GCA_013038265.1_PDT000417172.1_genomic.fa-SNP	8886	8823	4054	8646	4876	4877	4876	4876	4814	4876	6288	8793	4652	6644	6645	8483	4805	6646	6646	4534	4534	4534	5099	4628	19076	4056	4053	4962	5785	4803	4872	4652	8706	285	8772	8772	4878	5359	18706	4060	30066	4651	18915	4650	11248	8619	4059	4060	4059
GCA_013038285.1_PDT000417151.1_genomic.fa-SNP	8646	8592	4464	8516	4688	4689	4688	4688	4647	4688	7508	8718	4691	6279	6280	8390	4638	6281	6281	4302	4302	4302	4820	4670	18983	4468	4465	4641	5596	4636	4674	4692	8598	4763	8571	8571	4526	4956	18618	4471	29834	4691	18828	4690	11065	8522	4470	4471	4470
GCA_013038325.1_PDT000417173.1_genomic.fa-SNP	8969	8984	4557	8745	4821	4822	4821	4821	4832	4821	7694	8978	4954	6928	6929	8690	4823	6930	6930	4635	4635	4635	5508	4932	19048	4561	4558	5251	6113	4821	4837	4954	8754	4942	8924	8924	4949	5561	18611	4565	29995	4953	18894	4952	11332	8749	4564	4565	4564
GCA_013038345.1_PDT000417182.1_genomic.fa-SNP	8540	8620	6407	8506	6179	6180	6179	6179	6202	6179	7739	8631	6225	2457	2458	8405	6193	2459	2459	6189	6189	6189	6649	6202	19041	6411	6408	6617	6803	6191	6184	6226	8552	6460	8607	8607	6520	6747	18625	6415	29995	6225	18874	6224	11489	8555	6414	6415	6414
GCA_013038385.1_PDT000417169.1_genomic.fa-SNP	17698	17564	17710	17468	17660	17661	17660	17660	17725	17660	17706	17543	17603	17775	17776	17372	17718	17777	17777	17723	17723	17723	17714	17620	16961	17714	17711	17731	17589	17716	17656	17602	17482	17858	17607	17607	17715	17748	16058	17715	28955	17601	16929	17600	18100	17424	17714	17715	17714
GCA_013038505.1_PDT000417110.1_genomic.fa-SNP	18914	18668	18942	18694	18840	18841	18840	18840	18930	18840	18859	18787	18802	18989	18990	18670	18921	18991	18991	18904	18904	18904	18888	18799	739	18936	18933	18933	18923	18919	18836	18799	18710	19013	18781	18781	18977	18888	17258	18940	29179	18798	1028	18797	19306	18702	18939	18940	18939
GCA_013038525.1_PDT000417176.1_genomic.fa-SNP	18940	18657	18915	18779	18827	18828	18827	18827	18904	18827	18943	18818	18768	19005	19006	18692	18895	19007	19007	18882	18882	18882	18864	18745	488	18917	18914	18938	18866	18893	18835	18767	18781	18981	18819	18819	18957	18899	17284	18921	29400	18766	435	18765	19310	18701	18920	18921	18920
GCA_013038545.1_PDT000417164.1_genomic.fa-SNP	8789	8402	10477	6330	10485	10486	10485	10485	10525	10485	8863	7084	10372	10367	10368	6389	10516	10369	10369	10444	10444	10444	10414	10351	18289	10481	10478	10335	10605	10514	10424	10371	6451	10481	7674	7674	10218	10506	17811	10485	29738	10370	18131	10369	12994	6289	10484	10485	10484
GCA_013038555.1_PDT000417163.1_genomic.fa-SNP	19839	19803	20077	19596	20041	20042	20041	20041	20033	20041	20073	19629	19968	20091	20092	19521	20024	20093	20093	20071	20071	20071	20081	19974	18602	20085	20082	20013	20324	20022	20020	19978	19599	20307	19598	19598	19963	20074	17451	20091	31879	19978	18695	19977	20451	19606	20090	20091	20090
GCA_013038765.1_PDT000417154.1_genomic.fa-SNP	6117	5697	8729	4584	8954	8955	8954	8954	8867	8954	7059	3825	8892	8573	8574	3146	8858	8575	8575	8842	8842	8842	8833	8913	18818	8743	8740	8799	9095	8856	8870	8889	4730	8790	4229	4229	8715	8989	18472	8745	29696	8888	18701	8887	11684	3359	8744	8745	8744
GCA_013038805.1_PDT000417112.1_genomic.fa-SNP	5822	5319	8665	2943	8743	8744	8743	8743	8715	8743	6978	3884	8767	8342	8343	3100	8706	8344	8344	8629	8629	8629	8665	8792	18828	8679	8676	8598	8915	8704	8647	8770	3084	8658	4456	4456	8462	8755	18459	8683	29634	8769	18715	8768	11688	1763	8682	8683	8682
GCA_013038825.1_PDT000417148.1_genomic.fa-SNP	5967	5636	8631	2877	8713	8714	8713	8713	8715	8713	6798	4165	8703	8490	8491	3404	8706	8492	8492	8623	8623	8623	8623	8682	18712	8635	8632	8572	8877	8704	8641	8702	3066	8761	4638	4638	8521	8785	18350	8639	29621	8701	18559	8700	11588	3178	8638	8639	8638
GCA_013038905.1_PDT000417146.1_genomic.fa-SNP	5967	5636	8631	2877	8713	8714	8713	8713	8715	8713	6798	4165	8703	8490	8491	3404	8706	8492	8492	8623	8623	8623	8623	8682	18712	8635	8632	8572	8877	8704	8641	8702	3066	8761	4638	4638	8521	8785	18350	8639	29621	8701	18559	8700	11588	3178	8638	8639	8638
GCA_013038925.1_PDT000417145.1_genomic.fa-SNP	5925	5505	8627	4480	8850	8851	8850	8850	8764	8850	6857	3642	8779	8471	8472	2997	8755	8473	8473	8735	8735	8735	8731	8800	18747	8641	8638	8701	9003	8753	8766	8776	4624	8680	4084	4084	8601	8877	18390	8643	29690	8775	18643	8774	11584	3209	8642	8643	8642
GCA_013039225.1_PDT000417107.1_genomic.fa-SNP	18963	18669	18973	18799	18863	18864	18863	18863	18957	18863	18944	18839	18806	19009	19010	18718	18948	19011	19011	18922	18922	18922	18904	18803	365	18967	18964	18974	18932	18946	18859	18803	18823	19045	18835	18835	18981	18930	17255	18971	29345	18802	206	18801	19315	18723	18970	18971	18970
GCA_013039285.1_PDT000417108.1_genomic.fa-SNP	18797	18658	18717	18592	18723	18724	18723	18723	18769	18723	18712	18623	18610	18847	18848	18474	18760	18849	18849	18763	18763	18763	18736	18619	17332	18730	18727	18640	18750	18758	18713	18619	18610	18860	18683	18683	18736	18664	357	18733	29706	18618	17310	18617	19187	18449	18732	18733	18732
GCA_013039345.1_PDT000417109.1_genomic.fa-SNP	6260	6525	8665	6083	8789	8790	8789	8789	8824	8789	2604	5936	8726	8313	8314	6037	8815	8315	8315	8753	8753	8753	8800	8751	19052	8682	8679	8640	8850	8813	8732	8729	6237	8623	6510	6510	8644	8769	18642	8687	29858	8728	18904	8727	11539	6148	8686	8687	8686
GCA_013039545.1_PDT000417122.1_genomic.fa-SNP	5988	5579	8686	4568	8901	8902	8901	8901	8821	8901	6941	3788	8858	8528	8529	3116	8812	8530	8530	8786	8786	8786	8787	8879	18797	8700	8697	8773	9062	8810	8817	8855	4716	8743	4173	4173	8671	8946	18467	8702	29682	8854	18682	8853	11650	3326	8701	8702	8701
GCA_013039705.1_PDT000417102.1_genomic.fa-SNP	18776	18525	18843	18561	18803	18804	18803	18803	18867	18803	18817	18615	18756	18870	18871	18497	18858	18872	18872	18890	18890	18890	18743	18757	11189	18855	18852	18704	18985	18856	18790	18753	18481	19021	18637	18637	18794	18762	16865	18859	28945	18752	11113	18751	19191	18533	18858	18859	18858
GCA_013039725.1_PDT000417098.1_genomic.fa-SNP	17699	17565	17711	17469	17661	17662	17661	17661	17726	17661	17707	17544	17604	17776	17777	17373	17719	17778	17778	17724	17724	17724	17715	17621	16962	17715	17712	17732	17590	17717	17657	17603	17483	17859	17608	17608	17716	17749	16059	17716	28956	17602	16930	17601	18101	17425	17715	17716	17715
GCA_013039785.1_PDT000417101.1_genomic.fa-SNP	18805	18666	18725	18600	18731	18732	18731	18731	18777	18731	18720	18631	18618	18855	18856	18482	18768	18857	18857	18771	18771	18771	18744	18627	17326	18738	18735	18648	18758	18766	18721	18627	18618	18868	18691	18691	18744	18672	349	18741	29714	18626	17304	18625	19195	18457	18740	18741	18740
GCA_013039875.1_PDT000417095.1_genomic.fa-SNP	8887	8830	4027	8651	4893	4894	4893	4893	4831	4893	6273	8794	4635	6593	6594	8488	4822	6595	6595	4553	4553	4553	5084	4613	19081	4031	4028	4999	5754	4820	4889	4637	8710	198	8779	8779	4893	5456	18712	4035	30079	4636	18920	4635	11236	8620	4034	4035	4034
GCA_013039905.1_PDT000417090.1_genomic.fa-SNP	8904	8878	4513	8640	4821	4822	4821	4821	4795	4821	7602	8873	4943	6859	6860	8592	4786	6861	6861	4602	4602	4602	5489	4923	19009	4527	4524	5243	6086	4784	4807	4941	8735	4908	8858	8858	4958	5532	18567	4531	29968	4940	18853	4939	11293	8680	4530	4531	4530
GCA_013039925.1_PDT000417091.1_genomic.fa-SNP	8904	8878	4513	8640	4821	4822	4821	4821	4795	4821	7602	8873	4943	6859	6860	8592	4786	6861	6861	4602	4602	4602	5489	4923	19009	4527	4524	5243	6086	4784	4807	4941	8735	4908	8858	8858	4958	5532	18567	4531	29968	4940	18853	4939	11293	8680	4530	4531	4530
GCA_013039985.1_PDT000417087.1_genomic.fa-SNP	8776	8671	5202	8575	5301	5302	5301	5301	5214	5301	7872	8727	5163	6465	6466	8505	5205	6467	6467	5009	5009	5009	5431	5163	18871	5206	5203	5535	5835	5203	5329	5171	8597	5399	8724	8724	5439	5787	18602	5210	30042	5170	18880	5169	11338	8525	5209	5210	5209
GCA_013072925.1_ASM1307292v1_genomic.fa-SNP	6032	5585	8666	4429	8902	8903	8902	8902	8831	8902	6834	3690	8859	8532	8533	3097	8822	8534	8534	8782	8782	8782	8748	8878	18745	8680	8677	8715	9008	8820	8812	8856	4656	8683	4194	4194	8670	8895	18467	8682	29698	8855	18630	8854	11665	3330	8681	8682	8681
GCA_013072965.1_ASM1307296v1_genomic.fa-SNP	5775	5332	8578	2829	8682	8683	8682	8682	8636	8682	7002	3783	8683	8329	8330	3022	8627	8331	8331	8540	8540	8540	8621	8706	18800	8590	8587	8552	8827	8625	8584	8684	2945	8575	4361	4361	8448	8707	18402	8594	29572	8683	18666	8682	11692	1384	8593	8594	8593
GCA_013073045.1_ASM1307304v1_genomic.fa-SNP	6032	5585	8666	4429	8902	8903	8902	8902	8831	8902	6834	3690	8859	8532	8533	3097	8822	8534	8534	8782	8782	8782	8748	8878	18745	8680	8677	8715	9008	8820	8812	8856	4656	8683	4194	4194	8670	8895	18467	8682	29698	8855	18630	8854	11665	3330	8681	8682	8681
GCA_013073145.1_ASM1307314v1_genomic.fa-SNP	6033	5586	8667	4430	8903	8904	8903	8903	8832	8903	6835	3691	8860	8533	8534	3098	8823	8535	8535	8783	8783	8783	8749	8879	18746	8681	8678	8716	9009	8821	8813	8857	4657	8684	4195	4195	8671	8896	18468	8683	29699	8856	18631	8855	11666	3331	8682	8683	8682
GCA_013073155.1_ASM1307315v1_genomic.fa-SNP	5678	5266	8705	4108	8823	8824	8823	8823	8772	8823	6943	4518	8810	8552	8553	4230	8762	8554	8554	8689	8689	8689	8762	8793	18851	8721	8718	8583	9073	8760	8763	8807	4483	8784	4796	4796	8586	8790	18546	8725	29584	8806	18673	8805	11820	3996	8724	8725	8724
GCA_013073225.1_ASM1307322v1_genomic.fa-SNP	5678	5266	8705	4108	8823	8824	8823	8823	8772	8823	6943	4518	8810	8552	8553	4230	8762	8554	8554	8689	8689	8689	8762	8793	18851	8721	8718	8583	9073	8760	8763	8807	4483	8784	4796	4796	8586	8790	18546	8725	29584	8806	18673	8805	11820	3996	8724	8725	8724
GCA_013073255.1_ASM1307325v1_genomic.fa-SNP	6312	5940	8809	3279	8848	8849	8848	8848	8867	8848	6936	4598	8772	8635	8636	3861	8858	8637	8637	8752	8752	8752	8727	8772	18767	8817	8814	8676	8928	8856	8754	8769	3392	8751	4995	4995	8498	8859	18386	8821	29638	8768	18604	8767	11750	3778	8820	8821	8820
GCA_013073355.1_ASM1307335v1_genomic.fa-SNP	6032	5585	8666	4429	8902	8903	8902	8902	8831	8902	6834	3690	8859	8532	8533	3097	8822	8534	8534	8782	8782	8782	8748	8878	18745	8680	8677	8715	9008	8820	8812	8856	4656	8683	4194	4194	8670	8895	18467	8682	29698	8855	18630	8854	11665	3330	8681	8682	8681
GCA_013073375.1_ASM1307337v1_genomic.fa-SNP	6032	5585	8666	4429	8902	8903	8902	8902	8831	8902	6834	3690	8859	8532	8533	3097	8822	8534	8534	8782	8782	8782	8748	8878	18745	8680	8677	8715	9008	8820	8812	8856	4656	8683	4194	4194	8670	8895	18467	8682	29698	8855	18630	8854	11665	3330	8681	8682	8681
GCA_013073425.1_ASM1307342v1_genomic.fa-SNP	5776	5333	8579	2830	8683	8684	8683	8683	8637	8683	7003	3784	8684	8330	8331	3023	8628	8332	8332	8541	8541	8541	8622	8707	18801	8591	8588	8553	8828	8626	8585	8685	2946	8576	4362	4362	8449	8708	18403	8595	29573	8684	18667	8683	11693	1385	8594	8595	8594
GCA_013074485.1_ASM1307448v1_genomic.fa-SNP	6033	5586	8667	4430	8903	8904	8903	8903	8832	8903	6835	3691	8860	8533	8534	3098	8823	8535	8535	8783	8783	8783	8749	8879	18746	8681	8678	8716	9009	8821	8813	8857	4657	8684	4195	4195	8671	8896	18468	8683	29699	8856	18631	8855	11666	3331	8682	8683	8682
GCA_013131455.1_ASM1313145v1_genomic.fa-SNP	8985	8957	5173	8785	5049	5050	5049	5049	5054	5049	7758	8876	5170	7005	7006	8649	5045	7007	7007	5044	5044	5044	4630	5194	19016	5187	5184	3936	6316	5043	5041	5168	8786	5444	8877	8877	3541	139	18542	5191	29894	5167	18856	5166	11238	8741	5190	5191	5190
GCA_013131465.1_ASM1313146v1_genomic.fa-SNP	8614	8477	4832	8526	4953	4954	4953	4953	4899	4953	7599	8584	4882	6238	6239	8414	4890	6240	6240	4681	4681	4681	5072	4904	18972	4846	4843	5234	5586	4888	4979	4880	8588	5050	8603	8603	5119	5407	18546	4850	29985	4879	18813	4878	11214	8473	4849	4850	4849
GCA_013131485.1_ASM1313148v1_genomic.fa-SNP	8614	8477	4832	8526	4953	4954	4953	4953	4899	4953	7599	8584	4882	6238	6239	8414	4890	6240	6240	4681	4681	4681	5072	4904	18972	4846	4843	5234	5586	4888	4979	4880	8588	5050	8603	8603	5119	5407	18546	4850	29985	4879	18813	4878	11214	8473	4849	4850	4849
GCA_013155015.1_ASM1315501v1_genomic.fa-SNP	8686	8265	10407	6156	10416	10417	10416	10416	10454	10416	8482	6974	10240	10237	10238	6248	10445	10239	10239	10373	10373	10373	10334	10259	18325	10409	10406	10260	10553	10443	10355	10239	6325	10347	7521	7521	10112	10440	17810	10413	29556	10238	18148	10237	12910	6127	10412	10413	10412
GCA_013346985.1_ASM1334698v1_genomic.fa-SNP	8656	8772	4615	8536	4939	4940	4939	4939	4992	4939	7483	8645	813	6395	6396	8416	4983	6397	6397	4755	4755	4755	4906	796	18809	4631	4628	5028	5881	4981	4999	816	8593	4767	8707	8707	4836	5333	18485	4635	29810	815	18658	814	10976	8564	4634	4635	4634
GCA_013347005.1_ASM1334700v1_genomic.fa-SNP	6458	6727	8886	6614	8891	8892	8891	8891	8927	8891	2866	6679	8909	8543	8544	6779	8918	8545	8545	8880	8880	8880	8861	8934	19057	8903	8900	8810	8976	8916	8834	8912	6765	8811	7107	7107	8706	8840	18717	8908	29891	8911	18868	8910	11689	6889	8907	8908	8907
GCA_013347025.1_ASM1334702v1_genomic.fa-SNP	8959	8962	4534	8733	4806	4807	4806	4806	4813	4806	7671	8938	4934	6910	6911	8670	4804	6912	6912	4620	4620	4620	5490	4916	19037	4542	4539	5228	6093	4802	4820	4934	8752	4922	8918	8918	4929	5549	18592	4546	29968	4933	18873	4932	11326	8727	4545	4546	4545
GCA_013347065.1_ASM1334706v1_genomic.fa-SNP	6215	5903	8736	4753	8816	8817	8816	8816	8759	8816	7114	4731	8818	8533	8534	4385	8750	8535	8535	8689	8689	8689	8830	8805	18825	8742	8739	8667	9097	8748	8746	8821	4977	8809	4422	4422	8676	8787	18482	8746	29682	8820	18672	8819	11752	4399	8745	8746	8745
GCA_013371685.1_ASM1337168v1_genomic.fa-SNP	8644	8725	129	8594	4705	4706	4705	4705	4550	4705	7295	8720	4387	6432	6433	8486	4541	6434	6434	4302	4302	4302	4850	4387	19012	145	142	5148	5595	4539	4717	4387	8629	3985	8657	8657	4497	5099	18540	149	29898	4386	18838	4385	10992	8553	148	149	148
GCA_013391825.1_ASM1339182v1_genomic.fa-SNP	5106	5423	8688	4595	8794	8795	8794	8794	8745	8794	7076	4439	8812	8516	8517	4424	8736	8518	8518	8703	8703	8703	8648	8831	18850	8692	8689	8694	9004	8734	8795	8809	4788	8663	4852	4852	8616	8904	18485	8696	29694	8808	18668	8807	11532	4472	8695	8696	8695
GCA_014219485.1_ASM1421948v1_genomic.fa-SNP	7236	6294	9798	4267	9879	9880	9879	9879	9874	9879	8106	5441	9908	9521	9522	4592	9865	9523	9523	9750	9750	9750	9784	9921	19890	9804	9801	9719	10059	9863	9783	9905	4508	9896	5638	5638	9596	9950	19522	9808	30393	9904	19703	9903	12863	4513	9807	9808	9807
GCA_014235825.1_ASM1423582v1_genomic.fa-SNP	8953	8943	4504	8722	4802	4803	4802	4802	4788	4802	7646	8936	4912	6892	6893	8649	4779	6894	6894	4595	4595	4595	5452	4892	19020	4516	4513	5222	6068	4777	4814	4906	8774	4893	8926	8926	4928	5522	18577	4520	29971	4905	18873	4904	11310	8716	4519	4520	4519
GCA_014361285.1_ASM1436128v1_genomic.fa-SNP	5865	5457	8746	1208	8848	8849	8848	8848	8841	8848	7147	3656	8794	8562	8563	2456	8832	8564	8564	8688	8688	8688	8849	8815	18868	8760	8757	8700	8983	8830	8768	8791	661	8765	4908	4908	8586	8864	18494	8764	29647	8790	18671	8789	11731	3759	8763	8764	8763
GCA_014775855.1_PDT000848535.1_genomic.fa-SNP	5786	5398	8713	1180	8804	8805	8804	8804	8803	8804	7117	3536	8764	8511	8512	2359	8794	8513	8513	8658	8658	8658	8806	8787	18832	8719	8716	8656	8936	8792	8724	8759	647	8733	4839	4839	8559	8836	18482	8723	29668	8758	18671	8757	11684	3660	8722	8723	8722
GCA_014775995.1_PDT000848498.1_genomic.fa-SNP	8824	8879	4404	8696	4693	4694	4693	4693	4784	4693	7357	8820	69	6346	6347	8596	4775	6348	6348	4510	4510	4510	4687	60	18834	4400	4397	4951	5754	4773	4755	64	8714	4591	8831	8831	4712	5189	18466	4404	29781	63	18676	62	11051	8706	4403	4404	4403
GCA_014778815.1_PDT000848516.1_genomic.fa-SNP	20368	20380	20478	20224	20426	20427	20426	20426	20400	20426	20356	20176	20383	20570	20571	20037	20391	20572	20572	20422	20422	20422	20460	20376	18724	20488	20485	20416	20497	20389	20398	20382	20247	20571	20214	20214	20348	20363	17450	20492	32050	20381	18814	20380	20891	20126	20491	20492	20491
GCA_014778875.1_PDT000848507.1_genomic.fa-SNP	20797	20781	20830	20606	20809	20810	20809	20809	20819	20809	20783	20610	20786	20980	20981	20450	20810	20982	20982	20852	20852	20852	20904	20789	18544	20844	20841	20816	20903	20808	20779	20794	20613	20944	20591	20591	20814	20844	17518	20848	32138	20794	18728	20793	21124	20532	20847	20848	20847
GCA_014778895.1_PDT000848504.1_genomic.fa-SNP	8789	8827	4374	8661	4698	4699	4698	4698	4793	4698	7315	8784	129	6304	6305	8550	4784	6306	6306	4507	4507	4507	4662	154	18829	4390	4387	4931	5733	4782	4760	130	8688	4577	8812	8812	4673	5157	18458	4394	29800	129	18665	128	11008	8693	4393	4394	4393
GCA_014793965.1_PDT000848554.1_genomic.fa-SNP	20335	20449	20519	20164	20481	20482	20481	20481	20435	20481	20406	20228	20464	20619	20620	20061	20426	20621	20621	20508	20508	20508	20459	20467	18970	20531	20528	20467	20722	20424	20452	20471	20162	20626	20181	20181	20420	20479	18063	20537	31906	20470	18994	20469	20845	20176	20536	20536	20536
GCA_014827295.1_PDT000850887.1_genomic.fa-SNP	6490	5925	8661	5072	8760	8761	8760	8760	8668	8760	7044	5300	8755	8543	8544	4893	8658	8545	8545	8640	8640	8640	8699	8774	18922	8667	8664	8643	8937	8656	8698	8754	4684	8488	1501	1501	8612	8840	18569	8673	29874	8753	18752	8752	11750	5069	8672	8673	8672
GCA_014827515.1_PDT000850881.1_genomic.fa-SNP	6490	5925	8661	5072	8760	8761	8760	8760	8668	8760	7044	5300	8755	8543	8544	4893	8658	8545	8545	8640	8640	8640	8699	8774	18922	8667	8664	8643	8937	8656	8698	8754	4684	8488	1501	1501	8612	8840	18569	8673	29874	8753	18752	8752	11750	5069	8672	8673	8672
GCA_014827535.1_PDT000850884.1_genomic.fa-SNP	6567	6225	9394	5043	9439	9440	9439	9439	9414	9439	7230	5083	9456	9099	9100	4749	9405	9101	9101	9369	9369	9369	9425	9477	19103	9398	9395	9292	9582	9403	9346	9455	5280	9325	5163	5163	9279	9505	18770	9400	29323	9454	18992	9453	12199	4671	9399	9400	9399
GCA_014827575.1_PDT000850878.1_genomic.fa-SNP	6490	5925	8661	5072	8760	8761	8760	8760	8668	8760	7044	5300	8755	8543	8544	4893	8658	8545	8545	8640	8640	8640	8699	8774	18922	8667	8664	8643	8937	8656	8698	8754	4684	8488	1501	1501	8612	8840	18569	8673	29874	8753	18752	8752	11750	5069	8672	8673	8672
GCA_014827875.1_PDT000850885.1_genomic.fa-SNP	6490	5925	8661	5072	8760	8761	8760	8760	8668	8760	7044	5300	8755	8543	8544	4893	8658	8545	8545	8640	8640	8640	8699	8774	18922	8667	8664	8643	8937	8656	8698	8754	4684	8488	1501	1501	8612	8840	18569	8673	29874	8753	18752	8752	11750	5069	8672	8673	8672
GCA_014838635.1_PDT000850879.1_genomic.fa-SNP	6490	5925	8661	5072	8760	8761	8760	8760	8668	8760	7044	5300	8755	8543	8544	4893	8658	8545	8545	8640	8640	8640	8699	8774	18922	8667	8664	8643	8937	8656	8698	8754	4684	8488	1501	1501	8612	8840	18569	8673	29874	8753	18752	8752	11750	5069	8672	8673	8672
GCA_014904235.2_ASM1490423v2_genomic.fa-SNP	9532	9391	5821	9444	5928	5929	5928	5928	5860	5928	8472	9499	5793	7161	7162	9319	5851	7163	7163	5704	5704	5704	6023	5825	19716	5833	5830	6251	6576	5849	5958	5803	9537	6024	9541	9541	6062	6427	19223	5837	30448	5802	19576	5801	12041	9421	5836	5837	5836
GCA_015290225.1_PDT000881347.1_genomic.fa-SNP	6053	5649	8545	4655	8779	8780	8779	8779	8745	8779	7126	4892	8719	8436	8437	4476	8735	8438	8438	8613	8613	8613	8703	8740	18986	8547	8544	8614	8970	8733	8705	8716	4883	8646	4470	4470	8590	8844	18595	8551	29777	8715	18803	8714	11729	4510	8550	8550	8550
GCA_015290445.1_PDT000881352.1_genomic.fa-SNP	6051	5647	8543	4653	8777	8778	8777	8777	8743	8777	7124	4890	8717	8434	8435	4474	8733	8436	8436	8611	8611	8611	8701	8738	18984	8545	8542	8612	8968	8731	8703	8714	4881	8644	4468	4468	8588	8842	18593	8549	29775	8713	18801	8712	11727	4508	8548	8548	8548
GCA_015476745.1_ASM1547674v1_genomic.fa-SNP	5732	5309	8657	1113	8713	8714	8713	8713	8743	8713	7016	3500	8678	8376	8377	2295	8734	8378	8378	8606	8606	8606	8750	8699	18790	8671	8668	8600	8880	8732	8633	8671	511	8680	4757	4757	8472	8772	18430	8675	29699	8670	18617	8669	11644	3610	8674	8675	8674
GCA_015687375.1_ASM1568737v1_genomic.fa-SNP	5067	121	8729	5104	8788	8789	8788	8788	8709	8788	7115	5847	8854	8595	8596	5336	8700	8597	8597	8695	8695	8695	8684	8875	18715	8743	8740	8700	8950	8698	8690	8851	5317	8818	5339	5339	8677	8947	18541	8745	29874	8850	18522	8849	12010	5378	8744	8745	8744
GCA_015687395.1_ASM1568739v1_genomic.fa-SNP	5168	5590	8836	3359	9069	9070	9069	9069	9042	9069	7199	4142	9000	8679	8680	3662	9033	8681	8681	8822	8822	8822	8878	8977	18975	8848	8845	8791	9130	9031	9019	8997	3590	8915	4964	4964	8701	9058	18555	8852	29678	8996	18786	8995	11627	3634	8851	8852	8851
GCA_015690145.1_ASM1569014v1_genomic.fa-SNP	8634	8584	6466	8528	6251	6252	6251	6251	6128	6251	7887	8664	6387	4046	4047	8440	6119	4048	4048	6169	6169	6169	6776	6370	19014	6482	6479	6734	6931	6117	6274	6390	8683	6491	8731	8731	6670	6772	18705	6486	30060	6389	18833	6388	11529	8506	6485	6486	6485
GCA_015690155.1_ASM1569015v1_genomic.fa-SNP	8881	8851	5092	8746	5251	5252	5251	5251	5296	5251	7563	8876	5295	6868	6869	8638	5287	6870	6870	5096	5096	5096	4986	5319	18972	5106	5103	4074	6458	5285	5237	5297	8808	5301	8858	8858	4774	4115	18435	5110	29897	5296	18823	5295	11042	8718	5109	5110	5109
GCA_015690185.1_ASM1569018v1_genomic.fa-SNP	19842	19806	20080	19599	20044	20045	20044	20044	20036	20044	20076	19632	19971	20094	20095	19524	20027	20096	20096	20074	20074	20074	20084	19977	18605	20088	20085	20016	20327	20025	20023	19981	19602	20310	19601	19601	19966	20077	17454	20094	31882	19981	18698	19980	20454	19609	20093	20094	20093
GCA_015690265.1_ASM1569026v1_genomic.fa-SNP	8676	8622	3792	8530	4716	4717	4716	4716	4606	4716	6241	8630	4395	6462	6463	8330	4597	6464	6464	4359	4359	4359	4909	4423	18940	3796	3793	4924	5673	4595	4716	4403	8557	658	8577	8577	4735	5304	18574	3800	29949	4402	18782	4401	11051	8444	3799	3800	3799
GCA_015690365.1_ASM1569036v1_genomic.fa-SNP	19851	19807	20081	19608	20049	20050	20049	20049	20037	20049	20077	19639	19972	20095	20096	19525	20028	20097	20097	20079	20079	20079	20089	19974	18613	20093	20090	20023	20328	20026	20028	19982	19611	20311	19610	19610	19967	20080	17455	20099	31889	19982	18702	19981	20462	19610	20098	20099	20098
GCA_015712405.1_ASM1571240v1_genomic.fa-SNP	8819	8650	4415	8419	4676	4677	4676	4676	4916	4676	7406	8761	4411	6634	6635	8338	4907	6636	6636	4543	4543	4543	5035	4375	18975	4427	4424	5199	5853	4905	4718	4411	8500	4820	8644	8644	2089	5266	18582	4431	29921	4410	18818	4409	11112	8444	4430	4431	4430
GCA_015730705.1_ASM1573070v1_genomic.fa-SNP	5833	5500	8820	3344	8999	9000	8999	8999	8917	8999	7072	3659	8898	8576	8577	3873	8908	8578	8578	8809	8809	8809	8900	8911	18850	8826	8823	8808	9106	8906	8905	8895	3501	8966	4792	4792	8777	9009	18447	8828	29556	8894	18663	8893	11724	3745	8827	8827	8827
GCA_015843075.1_ASM1584307v1_genomic.fa-SNP	6292	5922	8760	3259	8793	8794	8793	8793	8820	8793	6914	4574	8754	8615	8616	3841	8811	8617	8617	8699	8699	8699	8680	8733	18760	8762	8759	8627	8881	8809	8699	8749	3372	8704	4973	4973	8476	8820	18376	8766	29641	8748	18589	8747	11730	3760	8765	8766	8765
GCA_016123625.1_ASM1612362v1_genomic.fa-SNP	5667	5286	8744	3977	8810	8811	8810	8810	8729	8810	6683	4239	8731	8422	8423	4281	8719	8424	8424	8702	8702	8702	8743	8756	18809	8748	8745	8642	9006	8717	8724	8734	4105	8722	4875	4875	8661	8822	18515	8752	29601	8733	18636	8732	11730	3826	8751	8752	8751
GCA_016123645.1_ASM1612364v1_genomic.fa-SNP	5667	5286	8744	3977	8810	8811	8810	8810	8729	8810	6683	4239	8731	8422	8423	4281	8719	8424	8424	8702	8702	8702	8743	8756	18809	8748	8745	8642	9006	8717	8724	8734	4105	8722	4875	4875	8661	8822	18515	8752	29601	8733	18636	8732	11730	3826	8751	8752	8751
GCA_016123825.1_ASM1612382v1_genomic.fa-SNP	18776	18515	18852	18605	18797	18798	18797	18797	18853	18797	18878	18610	18736	18874	18875	18495	18844	18876	18876	18892	18892	18892	18739	18721	11232	18862	18859	18739	19044	18842	18784	18735	18604	19068	18653	18653	18810	18767	16895	18866	28963	18734	11163	18733	19219	18592	18865	18866	18865
GCA_016123845.1_ASM1612384v1_genomic.fa-SNP	18932	18647	18969	18785	18855	18856	18855	18855	18942	18855	18908	18807	18773	18997	18998	18664	18933	18999	18999	18924	18924	18924	18902	18780	282	18971	18968	18968	18924	18931	18851	18780	18793	19024	18807	18807	18952	18928	17238	18975	29298	18779	346	18778	19283	18696	18974	18975	18974
GCA_016457545.1_ASM1645754v1_genomic.fa-SNP	19845	19809	20083	19602	20047	20048	20047	20047	20039	20047	20079	19635	19974	20097	20098	19527	20030	20099	20099	20077	20077	20077	20087	19980	18608	20091	20088	20019	20330	20028	20026	19984	19605	20313	19604	19604	19969	20080	17457	20097	31885	19984	18701	19983	20457	19612	20096	20097	20096
GCA_016457585.1_ASM1645758v1_genomic.fa-SNP	19846	19810	20084	19603	20048	20049	20048	20048	20040	20048	20080	19636	19975	20098	20099	19528	20031	20100	20100	20078	20078	20078	20088	19981	18609	20092	20089	20020	20331	20029	20027	19985	19606	20314	19605	19605	19970	20081	17458	20098	31886	19985	18702	19984	20458	19613	20097	20098	20097
GCA_016458025.1_ASM1645802v1_genomic.fa-SNP	19841	19805	20079	19598	20043	20044	20043	20043	20035	20043	20075	19631	19970	20093	20094	19523	20026	20095	20095	20073	20073	20073	20083	19976	18604	20087	20084	20015	20324	20024	20022	19980	19601	20309	19600	19600	19965	20076	17453	20093	31881	19980	18697	19979	20453	19608	20092	20093	20092
GCA_016458155.1_ASM1645815v1_genomic.fa-SNP	19838	19802	20076	19595	20040	20041	20040	20040	20032	20040	20072	19628	19967	20090	20091	19520	20023	20092	20092	20070	20070	20070	20080	19973	18601	20084	20081	20012	20323	20021	20019	19977	19598	20306	19597	19597	19962	20073	17450	20090	31878	19977	18694	19976	20450	19605	20089	20090	20089
GCA_016458165.1_ASM1645816v1_genomic.fa-SNP	19841	19805	20079	19598	20043	20044	20043	20043	20035	20043	20075	19631	19970	20093	20094	19523	20026	20095	20095	20073	20073	20073	20083	19976	18604	20087	20084	20015	20326	20024	20022	19980	19601	20309	19600	19600	19965	20076	17453	20093	31881	19980	18697	19979	20451	19608	20092	20093	20092
GCA_016458685.1_ASM1645868v1_genomic.fa-SNP	19843	19807	20081	19600	20045	20046	20045	20045	20037	20045	20077	19633	19972	20095	20096	19525	20028	20097	20097	20075	20075	20075	20085	19978	18606	20089	20086	20017	20328	20026	20024	19982	19603	20311	19602	19602	19967	20078	17455	20095	31883	19982	18699	19981	20455	19610	20094	20095	20094
GCA_016458765.1_ASM1645876v1_genomic.fa-SNP	19843	19807	20081	19600	20045	20046	20045	20045	20037	20045	20077	19633	19972	20095	20096	19525	20028	20097	20097	20075	20075	20075	20085	19978	18606	20089	20086	20017	20328	20026	20024	19982	19603	20311	19602	19602	19967	20078	17455	20095	31883	19982	18699	19981	20455	19610	20094	20095	20094
GCA_017117235.1_ASM1711723v1_genomic.fa-SNP	8796	8677	4313	8549	4758	4759	4758	4758	4758	4758	7314	8784	4684	6485	6486	8512	4749	6487	6487	4430	4430	4430	5115	4663	18974	4325	4322	4958	5674	4747	4800	4683	8588	4661	8647	8647	4807	5415	18582	4329	29935	4682	18797	4681	11208	8510	4328	4329	4328
GCA_017117965.1_ASM1711796v1_genomic.fa-SNP	6231	5958	9122	5086	9246	9247	9246	9246	9125	9246	7585	5195	9244	8929	8930	4901	9117	8931	8931	9092	9092	9092	9149	9265	19167	9134	9131	9123	9381	9115	9184	9237	5328	9119	1538	1538	8991	9293	18829	9140	29874	9236	18986	9235	11973	5027	9139	9139	9139
GCA_017118065.1_ASM1711806v1_genomic.fa-SNP	6233	5628	8804	4722	8914	8915	8914	8914	8843	8914	7366	4964	8933	8579	8580	4580	8833	8581	8581	8788	8788	8788	8827	8956	18884	8814	8811	8866	9024	8831	8854	8934	4297	8831	942	942	8733	8988	18557	8820	29860	8933	18715	8932	11857	4680	8819	8820	8819
GCA_017150835.1_ASM1715083v1_genomic.fa-SNP	5712	5452	8625	1754	8748	8749	8748	8748	8712	8748	6921	3166	8728	8424	8425	2908	8703	8426	8426	8573	8573	8573	8729	8735	18867	8637	8634	8552	8939	8701	8658	8727	2044	8631	4869	4869	8546	8751	18505	8641	29462	8726	18661	8725	11729	3671	8640	8641	8640
GCA_017150845.1_ASM1715084v1_genomic.fa-SNP	5712	5452	8625	1754	8748	8749	8748	8748	8712	8748	6921	3166	8728	8424	8425	2908	8703	8426	8426	8573	8573	8573	8729	8735	18867	8637	8634	8552	8939	8701	8658	8727	2044	8631	4869	4869	8546	8751	18505	8641	29462	8726	18661	8725	11729	3671	8640	8641	8640
GCA_017150875.1_ASM1715087v1_genomic.fa-SNP	5712	5452	8625	1754	8748	8749	8748	8748	8712	8748	6921	3166	8728	8424	8425	2908	8703	8426	8426	8573	8573	8573	8729	8735	18867	8637	8634	8552	8939	8701	8658	8727	2044	8631	4869	4869	8546	8751	18505	8641	29462	8726	18661	8725	11729	3671	8640	8641	8640
GCA_017150895.1_ASM1715089v1_genomic.fa-SNP	5712	5452	8625	1754	8748	8749	8748	8748	8712	8748	6921	3166	8728	8424	8425	2908	8703	8426	8426	8573	8573	8573	8729	8735	18867	8637	8634	8552	8939	8701	8658	8727	2044	8631	4869	4869	8546	8751	18505	8641	29462	8726	18661	8725	11729	3671	8640	8641	8640
GCA_017150915.1_ASM1715091v1_genomic.fa-SNP	5712	5452	8625	1754	8748	8749	8748	8748	8712	8748	6921	3166	8728	8424	8425	2908	8703	8426	8426	8573	8573	8573	8729	8735	18867	8637	8634	8552	8939	8701	8658	8727	2044	8631	4869	4869	8546	8751	18505	8641	29462	8726	18661	8725	11729	3671	8640	8641	8640
GCA_017150935.1_ASM1715093v1_genomic.fa-SNP	5712	5452	8625	1754	8748	8749	8748	8748	8712	8748	6921	3166	8728	8424	8425	2908	8703	8426	8426	8573	8573	8573	8729	8735	18867	8637	8634	8552	8939	8701	8658	8727	2044	8631	4869	4869	8546	8751	18505	8641	29462	8726	18661	8725	11729	3671	8640	8641	8640
GCA_017150955.1_ASM1715095v1_genomic.fa-SNP	10342	10232	11094	10134	11099	11100	11099	11099	11037	11099	10149	10320	11065	11061	11062	10402	11028	11063	11063	11004	11004	11004	11095	11078	19596	11110	11107	11032	11138	11026	11068	11068	9745	11213	10381	10381	11006	11170	19216	11114	30597	11067	19462	11066	13009	10387	11113	11114	11113
GCA_017150975.1_ASM1715097v1_genomic.fa-SNP	10342	10232	11094	10134	11099	11100	11099	11099	11037	11099	10149	10320	11065	11061	11062	10402	11028	11063	11063	11004	11004	11004	11095	11078	19596	11110	11107	11032	11138	11026	11068	11068	9745	11213	10381	10381	11006	11170	19216	11114	30597	11067	19462	11066	13009	10387	11113	11114	11113
GCA_017151225.1_ASM1715122v1_genomic.fa-SNP	11561	11400	10849	10870	11085	11086	11085	11085	11032	11085	11341	10909	10984	11372	11373	10617	11025	11374	11374	10906	10906	10906	11112	10991	19242	10857	10854	11054	11423	11023	11095	10983	10898	11123	11250	11250	10983	11101	18803	10861	30211	10982	19072	10981	2775	10857	10860	10861	10860
GCA_017151235.1_ASM1715123v1_genomic.fa-SNP	11561	11400	10849	10870	11085	11086	11085	11085	11032	11085	11341	10909	10984	11372	11373	10617	11025	11374	11374	10906	10906	10906	11112	10991	19242	10857	10854	11054	11423	11023	11095	10983	10898	11123	11250	11250	10983	11101	18803	10861	30211	10982	19072	10981	2775	10857	10860	10861	10860
GCA_017161345.1_ASM1716134v1_genomic.fa-SNP	5930	5543	8623	4482	8861	8862	8861	8861	8781	8861	6897	3661	8795	8480	8481	3052	8772	8482	8482	8728	8728	8728	8722	8802	18769	8637	8634	8720	9020	8770	8777	8794	4633	8698	4098	4098	8647	8899	18428	8639	29720	8793	18638	8792	11601	3222	8638	8639	8638
GCA_017312035.1_ASM1731203v1_genomic.fa-SNP	8950	8947	4503	8712	4761	4762	4761	4761	4791	4761	7646	8939	4913	6873	6874	8650	4782	6875	6875	4578	4578	4578	5439	4891	19025	4499	4496	5215	6062	4780	4775	4911	8781	4896	8916	8916	4928	5517	18579	4503	29966	4910	18849	4909	11307	8734	4502	4503	4502
GCA_017348835.2_ASM1734883v2_genomic.fa-SNP	12374	12504	12693	12245	12706	12707	12706	12706	12735	12706	12470	12140	12713	12654	12655	12103	12728	12656	12656	12703	12703	12703	12695	12723	19663	12705	12702	12654	12958	12726	12690	12712	12336	12862	12152	12152	12576	12659	19441	12709	30692	12711	19599	12710	11011	12124	12708	12709	12708
GCA_017598855.1_ASM1759885v1_genomic.fa-SNP	18781	18376	18619	18524	18544	18545	18544	18544	18616	18544	18687	18599	18520	18797	18798	18397	18607	18799	18799	18634	18634	18634	18571	18507	10188	18631	18628	18546	18703	18605	18534	18521	18555	18772	18583	18583	18508	18527	17173	18635	29090	18520	9985	18519	19123	18488	18634	18634	18634
GCA_017601405.1_ASM1760140v1_genomic.fa-SNP	6014	5613	8835	1418	8954	8955	8954	8954	8949	8954	7233	3788	8920	8659	8660	2562	8940	8661	8661	8781	8781	8781	8966	8941	18980	8849	8846	8812	9100	8938	8868	8917	666	8855	5078	5078	8694	8962	18603	8853	29776	8916	18779	8915	11838	3888	8852	8853	8852
GCA_017601445.1_ASM1760144v1_genomic.fa-SNP	11660	12006	11006	11664	11240	11241	11240	11240	11138	11240	11604	11564	11049	11430	11431	11546	11131	11432	11432	11037	11037	11037	11283	11058	19352	11020	11017	11158	11568	11129	11242	11050	11693	11228	11797	11797	11103	11229	18879	11024	30396	11049	19215	11048	59	11623	11023	11024	11023
GCA_017654165.1_ASM1765416v1_genomic.fa-SNP	8807	8852	4405	8682	4712	4713	4712	4712	4783	4712	7330	8802	42	6319	6320	8570	4774	6321	6321	4529	4529	4529	4700	63	18830	4417	4414	4964	5755	4772	4772	37	8698	4592	8815	8815	4685	5182	18455	4421	29774	36	18680	35	11036	8679	4420	4421	4420
GCA_017675645.1_PDT000994693.1_genomic.fa-SNP	18706	18583	18610	18465	18617	18618	18617	18617	18663	18617	18580	18527	18516	18730	18731	18377	18654	18732	18732	18665	18665	18665	18639	18525	17258	18623	18620	18531	18656	18652	18607	18525	18462	18747	18569	18569	18631	18563	885	18626	29526	18524	17238	18523	19137	18360	18625	18626	18625
GCA_017675725.1_PDT000994687.1_genomic.fa-SNP	6170	6132	8699	4908	8898	8899	8898	8898	8848	8898	7126	4944	8832	8654	8655	4925	8839	8656	8656	8824	8824	8824	8798	8851	18916	8709	8706	8814	9216	8837	8914	8829	4933	8845	5584	5584	8767	8996	18606	8711	29796	8828	18727	8827	11928	5133	8710	8711	8710
GCA_017675785.1_PDT000994682.1_genomic.fa-SNP	6424	5995	9019	3255	8991	8992	8991	8991	9012	8991	7195	4556	8978	8694	8695	3706	9003	8696	8696	8902	8902	8902	8879	8997	18706	9021	9018	8803	9193	9001	8919	8975	3546	8994	4942	4942	8777	9046	18405	9025	29519	8974	18579	8973	11848	3647	9024	9024	9024
GCA_017676005.1_PDT000994660.1_genomic.fa-SNP	6311	5910	8754	3401	8901	8902	8901	8901	8873	8901	7154	4227	8886	8480	8481	3659	8864	8482	8482	8750	8750	8750	8838	8909	18873	8758	8755	8734	9001	8862	8805	8881	3269	8877	4909	4909	8626	8912	18432	8762	29774	8880	18720	8879	11696	3501	8761	8762	8761
GCA_017676645.1_PDT000994631.1_genomic.fa-SNP	8328	8316	4202	8070	4723	4724	4723	4723	4800	4723	7170	8160	4576	6340	6341	7898	4791	6342	6342	4384	4384	4384	4419	4553	18749	4200	4197	4857	5669	4789	4727	4573	8152	4538	8138	8138	4559	5048	18281	4204	29776	4572	18593	4571	11022	7994	4203	4204	4203
GCA_017676685.1_PDT000994630.1_genomic.fa-SNP	8345	8342	4234	8071	4733	4734	4733	4733	4787	4733	7175	8114	4559	6330	6331	7920	4778	6332	6332	4448	4448	4448	4414	4586	18737	4240	4237	4939	5699	4776	4773	4564	8147	4643	8155	8155	4601	5090	18276	4244	29782	4563	18574	4562	11001	7994	4243	4244	4243
GCA_017676705.1_PDT000994624.1_genomic.fa-SNP	5919	4976	8654	2684	8729	8730	8729	8729	8744	8729	6858	4018	8712	8423	8424	2970	8735	8425	8425	8598	8598	8598	8610	8731	18825	8664	8661	8560	8877	8733	8641	8711	2962	8737	4433	4433	8364	8773	18450	8668	29581	8710	18607	8709	11721	3053	8667	8668	8667
GCA_017676735.1_PDT000994622.1_genomic.fa-SNP	6131	5772	8674	3290	8892	8893	8892	8892	8839	8892	7301	4064	8829	8511	8512	3345	8830	8513	8513	8677	8677	8677	8803	8806	19035	8670	8667	8717	9075	8828	8846	8826	3415	8778	4590	4590	8662	8958	18614	8674	29805	8825	18842	8824	11905	4332	8673	8674	8673
GCA_017676765.1_PDT000994620.1_genomic.fa-SNP	5880	5398	8739	4230	8748	8749	8748	8748	8689	8748	6742	4391	8746	8564	8565	4226	8680	8566	8566	8685	8685	8685	8684	8763	18820	8743	8740	8573	9000	8678	8667	8743	4370	8752	4151	4151	8580	8723	18421	8747	29597	8742	18664	8741	11628	4136	8746	8746	8746
GCA_017781465.1_PDT000998082.1_genomic.fa-SNP	9019	8956	5200	8751	5006	5007	5006	5006	5011	5006	7701	8851	4483	6855	6856	8626	5002	6857	6857	4912	4912	4912	4690	4507	18957	5216	5213	4057	6297	5000	4998	4483	8772	5359	8853	8853	4360	914	18488	5220	29853	4482	18797	4481	11261	8728	5219	5220	5219
GCA_017781525.1_PDT000998055.1_genomic.fa-SNP	9011	8954	5160	8747	4962	4963	4962	4962	4971	4962	7706	8849	4483	6858	6859	8622	4962	6860	6860	4872	4872	4872	4664	4463	18952	5174	5171	4039	6267	4960	4958	4481	8768	5295	8851	8851	4400	904	18479	5178	29851	4480	18792	4479	11274	8726	5177	5178	5177
GCA_017781645.1_PDT000998053.1_genomic.fa-SNP	9011	8954	5160	8747	4962	4963	4962	4962	4971	4962	7706	8849	4483	6858	6859	8622	4962	6860	6860	4872	4872	4872	4664	4463	18952	5174	5171	4039	6267	4960	4958	4481	8768	5295	8851	8851	4400	904	18479	5178	29851	4480	18792	4479	11274	8726	5177	5178	5177
GCA_017781665.1_PDT000998019.1_genomic.fa-SNP	8741	8859	6419	8627	6326	6327	6326	6326	6342	6326	7827	8716	6305	892	893	8518	6333	894	894	6243	6243	6243	6805	6284	19160	6423	6420	6685	6727	6331	6322	6306	8683	6157	8724	8724	6613	6925	18760	6427	30163	6305	18993	6304	11620	8637	6426	6427	6426
GCA_017784565.1_PDT000998075.1_genomic.fa-SNP	8721	8837	6401	8607	6306	6307	6306	6306	6324	6306	7810	8696	6287	872	873	8496	6315	874	874	6225	6225	6225	6787	6266	19141	6405	6402	6667	6707	6313	6302	6288	8663	6139	8705	8705	6595	6907	18741	6409	30145	6287	18974	6286	11600	8617	6408	6409	6408
GCA_017785795.1_PDT000998073.1_genomic.fa-SNP	8941	8938	4484	8703	4768	4769	4768	4768	4776	4768	7654	8934	4908	6864	6865	8641	4767	6866	6866	4561	4561	4561	5422	4886	19018	4480	4477	5227	6054	4765	4782	4906	8772	4879	8905	8905	4917	5505	18578	4484	29957	4905	18842	4904	11300	8729	4483	4484	4483
GCA_017785895.1_PDT000998050.1_genomic.fa-SNP	8940	8917	4523	8700	4811	4812	4811	4811	4809	4811	7622	8915	4891	6865	6866	8628	4800	6867	6867	4618	4618	4618	5471	4913	19026	4535	4532	5248	6086	4798	4823	4889	8765	4920	8906	8906	4906	5532	18577	4539	29976	4888	18870	4887	11292	8710	4538	4539	4538
GCA_017787225.1_PDT000998023.1_genomic.fa-SNP	18814	18676	18726	18614	18735	18736	18735	18735	18781	18735	18728	18646	18625	18852	18853	18496	18772	18854	18854	18776	18776	18776	18742	18634	17298	18739	18736	18656	18763	18770	18725	18634	18632	18876	18699	18699	18748	18676	488	18742	29680	18633	17278	18632	19256	18471	18741	18742	18741
GCA_017787265.1_PDT000998016.1_genomic.fa-SNP	8984	8956	5172	8784	5048	5049	5048	5048	5053	5048	7757	8875	5169	7004	7005	8648	5044	7006	7006	5043	5043	5043	4629	5193	19015	5186	5183	3935	6315	5042	5040	5167	8785	5443	8876	8876	3540	138	18541	5190	29893	5166	18855	5165	11237	8740	5189	5190	5189
GCA_017789465.1_PDT000998108.1_genomic.fa-SNP	20208	20221	20380	20054	20333	20334	20333	20333	20310	20333	20282	20019	20312	20442	20443	19859	20301	20444	20444	20344	20344	20344	20387	20305	18406	20390	20387	20335	20426	20299	20305	20311	20062	20530	20062	20062	20279	20294	17198	20394	31822	20310	18496	20309	20724	19964	20393	20394	20393
GCA_017807335.1_PDT000998078.1_genomic.fa-SNP	17887	17849	17907	17660	17929	17930	17929	17929	17990	17929	17888	17774	17794	18061	18062	17621	17981	18063	18063	17985	17985	17985	17882	17782	17143	17921	17918	17905	17707	17979	17903	17795	17806	18036	17840	17840	17977	17898	16519	17923	28910	17794	17060	17793	18463	17620	17922	17923	17922
GCA_017807375.1_PDT000998013.1_genomic.fa-SNP	20208	20221	20380	20054	20333	20334	20333	20333	20310	20333	20282	20019	20312	20442	20443	19859	20301	20444	20444	20344	20344	20344	20387	20305	18406	20390	20387	20335	20426	20299	20305	20311	20062	20530	20062	20062	20279	20294	17198	20394	31822	20310	18496	20309	20724	19964	20393	20394	20393
GCA_018016675.1_PDT000994686.1_genomic.fa-SNP	18982	18698	19030	18819	18916	18917	18916	18916	19010	18916	18967	18844	18826	19043	19044	18701	19001	19045	19045	18982	18982	18982	18971	18833	14	19032	19029	19018	18980	18999	18912	18833	18827	19083	18840	18840	19007	18983	17273	19036	29360	18832	537	18831	19318	18733	19035	19036	19035
GCA_018141125.1_ASM1814112v1_genomic.fa-SNP	17550	17438	17449	17454	17530	17531	17530	17530	17557	17530	17678	17475	17419	17744	17745	17319	17550	17746	17746	17549	17549	17549	17530	17418	17171	17455	17452	17525	17788	17548	17511	17418	17444	17801	17532	17532	17567	17571	16386	17457	28739	17417	16971	17416	18160	17464	17456	17457	17456
GCA_018141145.1_ASM1814114v1_genomic.fa-SNP	5089	49	8757	5119	8800	8801	8800	8800	8746	8800	7106	5831	8873	8615	8616	5309	8737	8617	8617	8723	8723	8723	8704	8894	18708	8765	8762	8702	9048	8735	8702	8870	5340	8864	5341	5341	8665	8957	18542	8767	29853	8869	18532	8868	12008	5404	8766	8767	8766
GCA_018224065.1_ASM1822406v1_genomic.fa-SNP	6112	5746	8664	3074	8729	8730	8729	8729	8732	8729	6758	4403	8625	8493	8494	3649	8723	8495	8495	8619	8619	8619	8604	8640	18770	8672	8669	8549	8793	8721	8619	8622	3204	8616	4792	4792	8361	8719	18380	8676	29660	8621	18607	8620	11674	3572	8675	8676	8675
GCA_018224165.1_ASM1822416v1_genomic.fa-SNP	8503	8373	6495	8159	6336	6337	6336	6336	6325	6336	7630	8390	6409	625	626	8051	6316	627	627	6315	6315	6315	6849	6388	19013	6499	6496	6777	6717	6314	6318	6410	8231	6597	8259	8259	6720	7003	18669	6503	30002	6409	18846	6408	11393	8039	6502	6503	6502
GCA_018224665.1_ASM1822466v1_genomic.fa-SNP	6110	5744	8662	3072	8727	8728	8727	8727	8730	8727	6756	4401	8623	8491	8492	3647	8721	8493	8493	8617	8617	8617	8602	8638	18768	8670	8667	8547	8791	8719	8617	8620	3202	8614	4790	4790	8359	8717	18378	8674	29658	8619	18605	8618	11672	3570	8673	8674	8673
GCA_018224805.1_ASM1822480v1_genomic.fa-SNP	8503	8373	6495	8159	6336	6337	6336	6336	6325	6336	7630	8390	6409	625	626	8051	6316	627	627	6315	6315	6315	6849	6388	19013	6499	6496	6777	6717	6314	6318	6410	8231	6597	8259	8259	6720	7003	18669	6503	30002	6409	18846	6408	11393	8039	6502	6503	6502
GCA_018295065.1_PDT001018870.1_genomic.fa-SNP	6237	5749	8827	4707	9018	9019	9018	9018	8955	9018	7396	4208	8991	8682	8683	3658	8945	8684	8684	8888	8888	8888	8894	9012	18893	8841	8838	8947	9095	8943	8956	8988	4332	8879	1979	1979	8776	9045	18533	8845	29840	8987	18730	8986	11810	3935	8844	8845	8844
GCA_018295125.1_PDT001018866.1_genomic.fa-SNP	11624	11987	11037	11635	11286	11287	11286	11286	11172	11286	11587	11525	11132	11499	11500	11518	11165	11501	11501	11049	11049	11049	11325	11109	19341	11041	11038	11149	11536	11163	11287	11131	11591	11281	11749	11749	11093	11266	18909	11045	30427	11130	19201	11129	227	11577	11044	11045	11044
GCA_018295245.1_PDT001018860.1_genomic.fa-SNP	5065	5039	8760	5772	8907	8908	8907	8907	8778	8907	6823	5899	8884	8435	8436	5810	8769	8437	8437	8763	8763	8763	8876	8907	18623	8774	8771	8911	8986	8767	8813	8885	5851	8947	5805	5805	8641	8912	18514	8776	29706	8884	18524	8883	11695	5902	8775	8776	8775
GCA_018295345.1_PDT001018855.1_genomic.fa-SNP	5542	6088	8894	5247	9074	9075	9074	9074	8987	9074	7408	4963	9088	8613	8614	5128	8977	8615	8615	8943	8943	8943	8894	9095	18964	8906	8903	8920	9293	8975	9026	9087	5476	8986	3139	3139	8731	9095	18658	8908	29805	9086	18801	9085	11902	5236	8907	8908	8907
GCA_018295535.1_PDT001018843.1_genomic.fa-SNP	9538	9399	5823	9454	5934	5935	5934	5934	5864	5934	8480	9513	5807	7165	7166	9325	5855	7167	7167	5710	5710	5710	6027	5831	19728	5839	5836	6257	6579	5853	5966	5803	9545	6028	9547	9547	6064	6435	19239	5843	30461	5802	19578	5801	12055	9429	5842	5843	5842
GCA_018316615.1_ASM1831661v1_genomic.fa-SNP	6298	5928	8766	3265	8799	8800	8799	8799	8826	8799	6920	4580	8760	8621	8622	3847	8817	8623	8623	8705	8705	8705	8686	8739	18764	8768	8765	8633	8887	8815	8705	8755	3378	8710	4979	4979	8482	8826	18382	8772	29647	8754	18593	8753	11736	3766	8771	8772	8771
GCA_018415995.1_ASM1841599v1_genomic.fa-SNP	8662	8761	52	8619	4698	4699	4698	4698	4569	4698	7331	8746	4428	6467	6468	8518	4560	6469	6469	4295	4295	4295	4859	4404	19034	42	39	5157	5613	4558	4708	4426	8655	4001	8681	8681	4535	5116	18572	54	29930	4425	18846	4424	11015	8589	53	54	53
GCA_018438225.1_PDT001044363.1_genomic.fa-SNP	8789	8819	5015	8651	5227	5228	5227	5227	5255	5227	7508	8782	5264	6870	6871	8593	5246	6872	6872	5058	5058	5058	4865	5284	18971	5011	5008	3947	6408	5244	5231	5262	8722	5247	8790	8790	4876	4230	18429	5015	29896	5261	18771	5260	11051	8637	5014	5015	5014
GCA_018447915.1_PDT001044260.1_genomic.fa-SNP	8792	8822	5018	8654	5230	5231	5230	5230	5258	5230	7511	8785	5267	6866	6867	8596	5249	6868	6868	5061	5061	5061	4861	5287	18974	5014	5011	3950	6411	5247	5234	5265	8725	5243	8793	8793	4879	4233	18432	5018	29899	5264	18774	5263	11054	8640	5017	5018	5017
GCA_018460065.1_ASM1846006v1_genomic.fa-SNP	352	5301	8523	5635	8792	8793	8792	8792	8726	8792	6831	5676	8659	8433	8434	5860	8716	8435	8435	8651	8651	8651	8638	8674	18979	8525	8522	8727	8983	8714	8742	8656	5903	8758	6123	6123	8499	8758	18690	8531	29804	8655	18822	8654	11534	6036	8530	8531	8530
GCA_018462665.1_PDT001044320.1_genomic.fa-SNP	8792	8822	5018	8654	5230	5231	5230	5230	5258	5230	7511	8785	5267	6866	6867	8596	5249	6868	6868	5061	5061	5061	4861	5287	18974	5014	5011	3950	6411	5247	5234	5265	8725	5243	8793	8793	4879	4233	18432	5018	29899	5264	18774	5263	11054	8640	5017	5018	5017
GCA_018462685.1_PDT001044321.1_genomic.fa-SNP	8792	8822	5018	8654	5230	5231	5230	5230	5258	5230	7511	8785	5267	6866	6867	8596	5249	6868	6868	5061	5061	5061	4861	5287	18974	5014	5011	3950	6411	5247	5234	5265	8725	5243	8793	8793	4879	4233	18432	5018	29899	5264	18774	5263	11054	8640	5017	5018	5017
GCA_018462725.1_PDT001044316.1_genomic.fa-SNP	8792	8822	5018	8654	5230	5231	5230	5230	5258	5230	7511	8785	5267	6866	6867	8596	5249	6868	6868	5061	5061	5061	4861	5287	18974	5014	5011	3950	6411	5247	5234	5265	8725	5243	8793	8793	4879	4233	18432	5018	29899	5264	18774	5263	11054	8640	5017	5018	5017
GCA_018462765.1_PDT001044314.1_genomic.fa-SNP	8792	8822	5018	8654	5230	5231	5230	5230	5258	5230	7511	8785	5267	6866	6867	8596	5249	6868	6868	5061	5061	5061	4861	5287	18974	5014	5011	3950	6411	5247	5234	5265	8725	5243	8793	8793	4879	4233	18432	5018	29899	5264	18774	5263	11054	8640	5017	5018	5017
GCA_018462885.1_PDT001044299.1_genomic.fa-SNP	8792	8822	5018	8654	5230	5231	5230	5230	5258	5230	7511	8785	5267	6866	6867	8596	5249	6868	6868	5061	5061	5061	4861	5287	18974	5014	5011	3950	6411	5247	5234	5265	8725	5243	8793	8793	4879	4233	18432	5018	29899	5264	18774	5263	11054	8640	5017	5018	5017
GCA_018462905.1_PDT001044298.1_genomic.fa-SNP	8792	8822	5018	8654	5230	5231	5230	5230	5258	5230	7511	8785	5267	6866	6867	8596	5249	6868	6868	5061	5061	5061	4861	5287	18974	5014	5011	3950	6411	5247	5234	5265	8725	5243	8793	8793	4879	4233	18432	5018	29899	5264	18774	5263	11054	8640	5017	5018	5017
GCA_018463065.1_PDT001044300.1_genomic.fa-SNP	8792	8822	5018	8654	5230	5231	5230	5230	5258	5230	7511	8785	5267	6866	6867	8596	5249	6868	6868	5061	5061	5061	4861	5287	18974	5014	5011	3950	6411	5247	5234	5265	8725	5243	8793	8793	4879	4233	18432	5018	29899	5264	18774	5263	11054	8640	5017	5018	5017
GCA_018463085.1_PDT001044296.1_genomic.fa-SNP	8792	8822	5018	8654	5230	5231	5230	5230	5258	5230	7511	8785	5267	6866	6867	8596	5249	6868	6868	5061	5061	5061	4861	5287	18974	5014	5011	3950	6411	5247	5234	5265	8725	5243	8793	8793	4879	4233	18432	5018	29899	5264	18774	5263	11054	8640	5017	5018	5017
GCA_018463105.1_PDT001044294.1_genomic.fa-SNP	8792	8822	5018	8654	5230	5231	5230	5230	5258	5230	7511	8785	5267	6866	6867	8596	5249	6868	6868	5061	5061	5061	4861	5287	18974	5014	5011	3950	6411	5247	5234	5265	8725	5243	8793	8793	4879	4233	18432	5018	29899	5264	18774	5263	11054	8640	5017	5018	5017
GCA_018463145.1_PDT001044291.1_genomic.fa-SNP	8792	8822	5018	8654	5230	5231	5230	5230	5258	5230	7511	8785	5267	6866	6867	8596	5249	6868	6868	5061	5061	5061	4861	5287	18974	5014	5011	3950	6411	5247	5234	5265	8725	5243	8793	8793	4879	4233	18432	5018	29899	5264	18774	5263	11054	8640	5017	5018	5017
GCA_018463165.1_PDT001044290.1_genomic.fa-SNP	8792	8822	5018	8654	5230	5231	5230	5230	5258	5230	7511	8785	5267	6866	6867	8596	5249	6868	6868	5061	5061	5061	4861	5287	18974	5014	5011	3950	6411	5247	5234	5265	8725	5243	8793	8793	4879	4233	18432	5018	29899	5264	18774	5263	11054	8640	5017	5018	5017
GCA_018463445.1_PDT001044283.1_genomic.fa-SNP	8792	8822	5018	8654	5230	5231	5230	5230	5258	5230	7511	8785	5267	6866	6867	8596	5249	6868	6868	5061	5061	5061	4861	5287	18974	5014	5011	3950	6411	5247	5234	5265	8725	5243	8793	8793	4879	4233	18432	5018	29899	5264	18774	5263	11054	8640	5017	5018	5017
GCA_018463785.1_PDT001044241.1_genomic.fa-SNP	8792	8822	5018	8654	5230	5231	5230	5230	5258	5230	7511	8785	5267	6866	6867	8596	5249	6868	6868	5061	5061	5061	4861	5287	18974	5014	5011	3950	6411	5247	5234	5265	8725	5243	8793	8793	4879	4233	18432	5018	29899	5264	18774	5263	11054	8640	5017	5018	5017
GCA_018463925.1_PDT001044232.1_genomic.fa-SNP	9010	8953	5159	8746	4961	4962	4961	4961	4970	4961	7705	8848	4482	6857	6858	8621	4961	6859	6859	4871	4871	4871	4663	4462	18951	5173	5170	4038	6266	4959	4957	4480	8767	5294	8850	8850	4399	903	18478	5177	29850	4479	18791	4478	11273	8725	5176	5177	5176
GCA_018682575.1_ASM1868257v1_genomic.fa-SNP	6298	5928	8766	3265	8799	8800	8799	8799	8826	8799	6920	4580	8760	8621	8622	3847	8817	8623	8623	8705	8705	8705	8686	8739	18764	8768	8765	8633	8887	8815	8705	8755	3378	8710	4979	4979	8482	8826	18382	8772	29647	8754	18593	8753	11736	3766	8771	8772	8771
GCA_018862035.1_ASM1886203v1_genomic.fa-SNP	8775	8682	5208	8436	5225	5226	5225	5225	5190	5225	7614	8744	4865	6629	6630	8317	5181	6631	6631	4911	4911	4911	5432	4841	19142	5204	5201	5474	5758	5179	5215	4863	8505	4798	8564	8564	5409	5635	18748	5208	30166	4862	18981	4861	11355	8429	5207	5208	5207
GCA_018862055.1_ASM1886205v1_genomic.fa-SNP	8775	8682	5208	8436	5225	5226	5225	5225	5190	5225	7614	8744	4865	6629	6630	8317	5181	6631	6631	4911	4911	4911	5432	4841	19142	5204	5201	5474	5758	5179	5215	4863	8505	4798	8564	8564	5409	5635	18748	5208	30166	4862	18981	4861	11355	8429	5207	5208	5207
GCA_018862095.1_ASM1886209v1_genomic.fa-SNP	5238	5173	8820	5614	8960	8961	8960	8960	8847	8960	6775	5905	8935	8459	8460	5724	8838	8461	8461	8828	8828	8828	8907	8952	18648	8832	8829	8900	8964	8836	8864	8936	5741	8895	5785	5785	8693	8910	18528	8834	29521	8935	18501	8934	11788	5825	8833	8833	8833
GCA_018862115.1_ASM1886211v1_genomic.fa-SNP	5238	5173	8820	5614	8960	8961	8960	8960	8847	8960	6775	5905	8935	8459	8460	5724	8838	8461	8461	8828	8828	8828	8907	8952	18648	8832	8829	8900	8964	8836	8864	8936	5741	8895	5785	5785	8693	8910	18528	8834	29521	8935	18501	8934	11788	5825	8833	8833	8833
GCA_018862125.1_ASM1886212v1_genomic.fa-SNP	5238	5173	8820	5614	8960	8961	8960	8960	8847	8960	6775	5905	8935	8459	8460	5724	8838	8461	8461	8828	8828	8828	8907	8952	18648	8832	8829	8900	8964	8836	8864	8936	5741	8895	5785	5785	8693	8910	18528	8834	29521	8935	18501	8934	11788	5825	8833	8833	8833
GCA_018862155.1_ASM1886215v1_genomic.fa-SNP	5238	5173	8820	5614	8960	8961	8960	8960	8847	8960	6775	5905	8935	8459	8460	5724	8838	8461	8461	8828	8828	8828	8907	8952	18648	8832	8829	8900	8964	8836	8864	8936	5741	8895	5785	5785	8693	8910	18528	8834	29521	8935	18501	8934	11788	5825	8833	8833	8833
GCA_018862165.1_ASM1886216v1_genomic.fa-SNP	5238	5173	8820	5614	8960	8961	8960	8960	8847	8960	6775	5905	8935	8459	8460	5724	8838	8461	8461	8828	8828	8828	8907	8952	18648	8832	8829	8900	8964	8836	8864	8936	5741	8895	5785	5785	8693	8910	18528	8834	29521	8935	18501	8934	11788	5825	8833	8833	8833
GCA_018862235.1_ASM1886223v1_genomic.fa-SNP	5864	5695	8778	2120	8948	8949	8948	8948	8906	8948	5617	3406	8818	8571	8572	3329	8897	8573	8573	8755	8755	8755	8867	8825	18876	8790	8787	8743	9034	8895	8884	8817	2366	8752	5203	5203	8659	8906	18523	8794	29710	8816	18650	8815	11649	4190	8793	8794	8793
GCA_018862275.1_ASM1886227v1_genomic.fa-SNP	8776	8683	5209	8437	5226	5227	5226	5226	5191	5226	7615	8745	4866	6630	6631	8318	5182	6632	6632	4912	4912	4912	5433	4842	19143	5205	5202	5475	5759	5180	5216	4864	8506	4799	8565	8565	5410	5636	18749	5209	30167	4863	18982	4862	11356	8430	5208	5209	5208
GCA_018862295.1_ASM1886229v1_genomic.fa-SNP	8951	8948	4494	8713	4778	4779	4778	4778	4786	4778	7663	8944	4918	6872	6873	8651	4777	6874	6874	4571	4571	4571	5432	4896	19028	4490	4487	5237	6064	4775	4792	4916	8782	4888	8915	8915	4927	5515	18588	4494	29965	4915	18852	4914	11310	8739	4493	4494	4493
GCA_018862305.1_ASM1886230v1_genomic.fa-SNP	8718	8832	6432	8598	6341	6342	6341	6341	6359	6341	7804	8687	6280	867	868	8493	6350	869	869	6260	6260	6260	6812	6301	19163	6436	6433	6710	6752	6348	6337	6281	8656	6154	8695	8695	6590	6928	18762	6440	30166	6280	18996	6279	11611	8610	6439	6440	6439
GCA_018862335.1_ASM1886233v1_genomic.fa-SNP	8951	8948	4494	8713	4778	4779	4778	4778	4786	4778	7663	8944	4918	6872	6873	8651	4777	6874	6874	4571	4571	4571	5432	4896	19028	4490	4487	5237	6064	4775	4792	4916	8782	4888	8915	8915	4927	5515	18588	4494	29965	4915	18852	4914	11310	8739	4493	4494	4493
GCA_018862445.1_ASM1886244v1_genomic.fa-SNP	18793	18654	18704	18592	18714	18715	18714	18714	18760	18714	18703	18624	18603	18827	18828	18471	18751	18829	18829	18755	18755	18755	18722	18613	17294	18717	18714	18633	18741	18749	18704	18612	18610	18854	18677	18677	18728	18654	548	18720	29694	18611	17274	18610	19226	18449	18719	18720	18719
GCA_018862475.1_ASM1886247v1_genomic.fa-SNP	12255	12587	12763	12323	12773	12774	12773	12773	12782	12773	12543	12225	12844	12812	12813	12181	12775	12814	12814	12717	12717	12717	12825	12852	19723	12766	12763	12747	13065	12773	12735	12845	12315	12960	12258	12258	12673	12723	19449	12771	30618	12844	19612	12843	9864	12273	12770	12771	12770
GCA_018862495.1_ASM1886249v1_genomic.fa-SNP	8729	8920	6191	8625	6241	6242	6241	6241	6136	6241	7676	8732	6067	1395	1396	8541	6127	1397	1397	6054	6054	6054	6709	6088	19235	6193	6190	6582	6680	6125	6237	6064	8686	5648	8722	8722	6502	6756	18835	6197	30208	6063	19073	6062	11498	8663	6196	6197	6196
GCA_018862525.1_ASM1886252v1_genomic.fa-SNP	8728	8919	6190	8624	6240	6241	6240	6240	6135	6240	7677	8733	6066	1394	1395	8540	6126	1396	1396	6053	6053	6053	6708	6087	19232	6192	6189	6581	6679	6124	6236	6063	8685	5647	8721	8721	6501	6755	18829	6196	30205	6062	19070	6061	11493	8662	6195	6196	6195
GCA_018862555.1_ASM1886255v1_genomic.fa-SNP	8746	8864	6426	8632	6331	6332	6331	6331	6349	6331	7834	8721	6312	890	891	8523	6340	892	892	6250	6250	6250	6805	6291	19164	6430	6427	6692	6734	6338	6327	6313	8688	6157	8729	8729	6620	6932	18764	6434	30166	6312	18997	6311	11625	8640	6433	6434	6433
GCA_018862575.1_ASM1886257v1_genomic.fa-SNP	8729	8920	6191	8625	6241	6242	6241	6241	6136	6241	7676	8732	6067	1395	1396	8541	6127	1397	1397	6054	6054	6054	6709	6088	19235	6193	6190	6582	6680	6125	6237	6064	8686	5648	8722	8722	6502	6756	18835	6197	30208	6063	19073	6062	11498	8663	6196	6197	6196
GCA_018862635.1_ASM1886263v1_genomic.fa-SNP	8953	8943	4504	8722	4802	4803	4802	4802	4788	4802	7646	8936	4912	6892	6893	8649	4779	6894	6894	4595	4595	4595	5452	4892	19020	4516	4513	5222	6068	4777	4814	4906	8774	4893	8926	8926	4928	5522	18577	4520	29971	4905	18873	4904	11310	8716	4519	4520	4519
GCA_018862645.1_ASM1886264v1_genomic.fa-SNP	8729	8920	6191	8625	6241	6242	6241	6241	6136	6241	7676	8732	6067	1395	1396	8541	6127	1397	1397	6054	6054	6054	6709	6088	19235	6193	6190	6582	6680	6125	6237	6064	8686	5648	8722	8722	6502	6756	18835	6197	30208	6063	19073	6062	11498	8663	6196	6197	6196
GCA_018862735.1_ASM1886273v1_genomic.fa-SNP	8746	8864	6426	8632	6331	6332	6331	6331	6349	6331	7834	8721	6312	890	891	8523	6340	892	892	6250	6250	6250	6805	6291	19164	6430	6427	6692	6734	6338	6327	6313	8688	6157	8729	8729	6620	6932	18764	6434	30166	6312	18997	6311	11625	8640	6433	6434	6433
GCA_018862815.1_ASM1886281v1_genomic.fa-SNP	20305	20326	20507	20155	20452	20453	20452	20452	20441	20452	20384	20142	20417	20569	20570	19971	20432	20571	20571	20461	20461	20461	20498	20428	18425	20509	20506	20446	20508	20430	20426	20424	20154	20625	20170	20170	20399	20416	17180	20513	31918	20423	18542	20422	20798	20062	20512	20513	20512
GCA_018863045.1_ASM1886304v1_genomic.fa-SNP	8820	8866	4365	8658	4713	4714	4713	4713	4781	4713	7370	8810	393	6350	6351	8567	4772	6352	6352	4533	4533	4533	4677	372	18832	4363	4360	4919	5728	4770	4773	392	8712	4587	8842	8842	4705	5203	18459	4367	29785	391	18685	390	11000	8721	4366	4367	4366
GCA_018863095.1_ASM1886309v1_genomic.fa-SNP	8820	8866	4365	8658	4713	4714	4713	4713	4781	4713	7370	8810	393	6350	6351	8567	4772	6352	6352	4533	4533	4533	4677	372	18832	4363	4360	4919	5728	4770	4773	392	8712	4587	8842	8842	4705	5203	18459	4367	29785	391	18685	390	11000	8721	4366	4367	4366
GCA_018988385.1_ASM1898838v1_genomic.fa-SNP	6287	5871	8780	3466	8800	8801	8800	8800	8816	8800	6622	4333	8800	8510	8511	3709	8807	8512	8512	8698	8698	8698	8736	8821	18857	8786	8783	8664	8875	8805	8702	8793	3602	8766	4756	4756	8496	8858	18415	8790	29712	8792	18697	8791	11668	3523	8789	8790	8789
GCA_019038315.1_ASM1903831v1_genomic.fa-SNP	8704	8676	3897	8578	4820	4821	4820	4820	4718	4820	6292	8646	4545	6507	6508	8373	4709	6509	6509	4433	4433	4433	4980	4567	18962	3901	3898	4983	5696	4707	4803	4541	8579	813	8623	8623	4811	5378	18576	3905	29970	4540	18792	4539	11085	8454	3904	3905	3904
GCA_019049795.1_ASM1904979v1_genomic.fa-SNP	8704	8676	3897	8578	4820	4821	4820	4820	4718	4820	6292	8646	4545	6507	6508	8373	4709	6509	6509	4433	4433	4433	4980	4567	18962	3901	3898	4983	5696	4707	4803	4541	8579	813	8623	8623	4811	5378	18576	3905	29970	4540	18792	4539	11085	8454	3904	3905	3904
GCA_019052055.1_ASM1905205v1_genomic.fa-SNP	6292	5922	8760	3259	8793	8794	8793	8793	8820	8793	6914	4574	8754	8615	8616	3841	8811	8617	8617	8699	8699	8699	8680	8733	18760	8762	8759	8627	8881	8809	8699	8749	3372	8704	4973	4973	8476	8820	18376	8766	29641	8748	18589	8747	11730	3760	8765	8766	8765
GCA_019052955.1_ASM1905295v1_genomic.fa-SNP	6292	5922	8760	3259	8793	8794	8793	8793	8820	8793	6914	4574	8754	8615	8616	3841	8811	8617	8617	8699	8699	8699	8680	8733	18760	8762	8759	8627	8881	8809	8699	8749	3372	8704	4973	4973	8476	8820	18376	8766	29641	8748	18589	8747	11730	3760	8765	8766	8765
GCA_019054115.1_ASM1905411v1_genomic.fa-SNP	6294	5924	8762	3261	8795	8796	8795	8795	8822	8795	6916	4576	8756	8617	8618	3843	8813	8619	8619	8701	8701	8701	8682	8735	18762	8764	8761	8629	8883	8811	8701	8751	3374	8706	4975	4975	8478	8822	18378	8768	29643	8750	18591	8749	11732	3762	8767	8768	8767
GCA_019054175.1_ASM1905417v1_genomic.fa-SNP	6305	5933	8802	3272	8841	8842	8841	8841	8860	8841	6929	4591	8765	8626	8627	3854	8851	8628	8628	8745	8745	8745	8720	8765	18758	8810	8807	8669	8921	8849	8747	8762	3385	8744	4988	4988	8491	8852	18377	8814	29631	8761	18595	8760	11743	3771	8813	8814	8813
GCA_019054195.1_ASM1905419v1_genomic.fa-SNP	8670	8244	10151	6269	10177	10178	10177	10177	10183	10177	8387	7030	9879	10063	10064	6333	10174	10065	10065	10106	10106	10106	10101	9902	18308	10155	10152	10049	10349	10172	10078	9878	6410	10102	7580	7580	9866	10164	17807	10159	29488	9877	18138	9876	12833	6215	10158	10159	10158
GCA_019054245.1_ASM1905424v1_genomic.fa-SNP	8821	8842	4479	8686	4791	4792	4791	4791	4851	4791	7419	8804	655	6414	6415	8545	4842	6416	6416	4609	4609	4609	4761	632	18806	4493	4490	4947	5821	4840	4853	650	8755	4679	8814	8814	4756	5275	18441	4497	29803	649	18671	648	11002	8726	4496	4497	4496
GCA_019054375.1_ASM1905437v1_genomic.fa-SNP	8507	8377	6499	8163	6341	6342	6341	6341	6330	6341	7634	8394	6413	629	630	8055	6321	631	631	6320	6320	6320	6853	6392	19017	6503	6500	6781	6721	6319	6323	6414	8235	6601	8263	8263	6724	7007	18673	6507	30006	6413	18850	6412	11397	8043	6506	6507	6506
GCA_019054455.1_ASM1905445v1_genomic.fa-SNP	6103	5738	8654	3065	8713	8714	8713	8713	8716	8713	6748	4412	8617	8485	8486	3658	8707	8487	8487	8603	8603	8603	8598	8632	18770	8662	8659	8545	8781	8705	8601	8614	3195	8608	4793	4793	8349	8707	18384	8666	29658	8613	18607	8612	11660	3581	8665	8666	8665
GCA_019054515.1_ASM1905451v1_genomic.fa-SNP	8636	8326	10310	6225	10378	10379	10378	10378	10381	10378	8496	7009	10148	10168	10169	6279	10372	10170	10170	10263	10263	10263	10314	10161	18301	10316	10313	10158	10431	10370	10341	10143	6353	10202	7532	7532	9995	10362	17822	10320	29450	10142	18139	10141	12851	6227	10319	10320	10319
GCA_019054595.1_ASM1905459v1_genomic.fa-SNP	8826	8847	4484	8691	4796	4797	4796	4796	4856	4796	7424	8809	660	6419	6420	8550	4847	6421	6421	4614	4614	4614	4766	637	18811	4498	4495	4952	5826	4845	4858	655	8760	4684	8819	8819	4761	5280	18444	4502	29806	654	18676	653	11007	8731	4501	4502	4501
GCA_019146095.1_ASM1914609v1_genomic.fa-SNP	19852	19816	20090	19609	20054	20055	20054	20054	20046	20054	20086	19642	19981	20104	20105	19534	20037	20106	20106	20084	20084	20084	20094	19987	18616	20098	20095	20026	20337	20035	20033	19991	19612	20320	19611	19611	19976	20087	17464	20104	31891	19991	18709	19990	20462	19619	20103	20104	20103
GCA_019147245.1_ASM1914724v1_genomic.fa-SNP	19842	19806	20080	19599	20044	20045	20044	20044	20036	20044	20076	19632	19971	20094	20095	19524	20027	20096	20096	20074	20074	20074	20084	19977	18605	20088	20085	20016	20327	20025	20023	19981	19602	20310	19601	19601	19966	20077	17454	20094	31880	19981	18698	19980	20454	19609	20093	20094	20093
GCA_019148215.1_ASM1914821v1_genomic.fa-SNP	8642	8332	10316	6231	10384	10385	10384	10384	10387	10384	8502	7015	10154	10174	10175	6285	10378	10176	10176	10269	10269	10269	10320	10167	18307	10322	10319	10164	10437	10376	10347	10149	6359	10208	7538	7538	10001	10368	17828	10326	29456	10148	18145	10147	12857	6233	10325	10326	10325
GCA_019148625.1_ASM1914862v1_genomic.fa-SNP	8807	8731	4594	8753	1215	1216	1215	1215	175	1215	7484	8753	4854	6229	6230	8626	166	6231	6231	2043	2043	2043	5284	4842	18985	4604	4601	5083	5523	164	1215	4862	8785	4846	8697	8697	4851	5086	18584	4608	29896	4861	18834	4860	11145	8689	4607	4608	4607
GCA_019148645.1_ASM1914864v1_genomic.fa-SNP	18031	17900	17948	17804	17941	17942	17941	17941	18019	17941	17875	17822	17816	18094	18095	17653	18010	18096	18096	18023	18023	18023	17870	17808	16971	17960	17957	17859	17752	18008	17916	17815	17812	18045	17887	17887	17942	17865	16498	17962	29028	17814	17130	17813	18395	17649	17961	17962	17961
GCA_019148685.1_ASM1914868v1_genomic.fa-SNP	9014	8957	5162	8750	4962	4963	4962	4962	4971	4962	7709	8851	4485	6860	6861	8625	4962	6862	6862	4872	4872	4872	4666	4465	18957	5176	5173	4041	6267	4960	4958	4483	8771	5297	8852	8852	4402	907	18480	5180	29850	4482	18797	4481	11277	8729	5179	5180	5179
GCA_019148695.1_ASM1914869v1_genomic.fa-SNP	17878	17738	17800	17630	17801	17802	17801	17801	17877	17801	17727	17672	17672	17937	17938	17503	17868	17939	17939	17895	17895	17895	17725	17664	16950	17812	17809	17711	17637	17866	17774	17671	17638	17897	17718	17718	17802	17725	16374	17814	29021	17670	16957	17669	18270	17499	17813	17814	17813
GCA_019148725.1_ASM1914872v1_genomic.fa-SNP	18225	17884	18209	17974	18207	18208	18207	18207	18288	18207	18287	18028	18120	18366	18367	17750	18279	18368	18368	18264	18264	18264	18148	18117	10061	18207	18204	18140	18260	18277	18199	18119	17967	18338	17834	17834	18080	18125	17227	18211	29164	18118	10102	18117	18751	17953	18210	18210	18210
GCA_019148765.1_ASM1914876v1_genomic.fa-SNP	18763	18627	18684	18565	18694	18695	18694	18694	18738	18694	18672	18564	18575	18800	18801	18448	18729	18802	18802	18733	18733	18733	18696	18593	17315	18699	18696	18611	18721	18727	18682	18586	18578	18835	18648	18648	18696	18632	702	18702	29697	18585	17295	18584	19171	18419	18701	18702	18701
GCA_019148775.1_ASM1914877v1_genomic.fa-SNP	18116	17993	18025	17877	18034	18035	18034	18034	18095	18034	17989	17905	17910	18189	18190	17743	18086	18191	18191	18120	18120	18120	17957	17924	17044	18031	18028	17956	17900	18084	18009	17917	17882	18160	17988	17988	18054	17962	16470	18033	29113	17916	17233	17915	18478	17754	18032	18033	18032
GCA_019148805.1_ASM1914880v1_genomic.fa-SNP	8835	8876	4391	8706	4700	4701	4700	4700	4777	4700	7354	8828	66	6349	6350	8602	4768	6351	6351	4517	4517	4517	4694	49	18836	4407	4404	4948	5745	4766	4762	71	8726	4580	8847	8847	4719	5184	18460	4411	29781	70	18690	69	11058	8703	4410	4411	4410
GCA_019148885.1_ASM1914888v1_genomic.fa-SNP	20645	20676	20712	20485	20761	20762	20761	20761	20728	20761	20681	20468	20641	20855	20856	20334	20719	20857	20857	20787	20787	20787	20691	20644	19026	20724	20721	20704	20798	20717	20732	20648	20506	20785	20494	20494	20692	20703	18006	20730	32023	20647	19056	20646	21162	20421	20729	20730	20729
GCA_019148895.1_ASM1914889v1_genomic.fa-SNP	18960	18659	18993	18813	18877	18878	18877	18877	18970	18877	18930	18831	18795	19007	19008	18688	18961	19009	19009	18952	18952	18952	18928	18802	269	18995	18992	18988	18941	18959	18873	18802	18821	19046	18819	18819	18968	18944	17243	18999	29339	18801	314	18800	19292	18720	18998	18999	18998
GCA_019148925.1_ASM1914892v1_genomic.fa-SNP	20468	20585	20689	20278	20655	20656	20655	20655	20624	20655	20581	20313	20648	20764	20765	20232	20615	20766	20766	20684	20684	20684	20625	20653	19052	20697	20694	20616	20767	20613	20626	20654	20306	20797	20335	20335	20613	20657	18069	20703	31856	20654	19084	20653	20998	20283	20702	20703	20702
GCA_019148945.1_ASM1914894v1_genomic.fa-SNP	8765	8718	3915	8640	4857	4858	4857	4857	4749	4857	6431	8741	4600	6574	6575	8428	4740	6576	6576	4469	4469	4469	5007	4580	18924	3931	3928	5000	5749	4738	4853	4596	8647	847	8680	8680	4842	5401	18547	3935	29937	4595	18748	4594	11179	8505	3934	3935	3934
GCA_019148955.1_ASM1914895v1_genomic.fa-SNP	17594	17437	17456	17386	17462	17463	17462	17462	17500	17462	17558	17392	17380	17679	17680	17295	17495	17681	17681	17548	17548	17548	17512	17388	16917	17470	17467	17584	17500	17493	17441	17389	17441	17727	17402	17402	17541	17492	16123	17472	28975	17388	16782	17387	18108	17309	17471	17472	17471
GCA_019219465.1_ASM1921946v1_genomic.fa-SNP	6768	6393	8208	4578	8087	8088	8087	8087	8104	8087	6724	5011	8252	7281	7282	4497	8095	7283	7283	8061	8061	8061	8358	8231	18775	8222	8219	8193	8394	8093	8025	8243	4412	8213	5667	5667	8113	8363	18390	8226	29773	8242	18609	8241	11649	4258	8225	8226	8225
GCA_019219485.1_ASM1921948v1_genomic.fa-SNP	6768	6393	8208	4578	8087	8088	8087	8087	8104	8087	6724	5011	8252	7281	7282	4497	8095	7283	7283	8061	8061	8061	8358	8231	18775	8222	8219	8193	8394	8093	8025	8243	4412	8213	5667	5667	8113	8363	18390	8226	29773	8242	18609	8241	11649	4258	8225	8226	8225
GCA_019219505.1_ASM1921950v1_genomic.fa-SNP	6768	6393	8208	4578	8087	8088	8087	8087	8104	8087	6724	5011	8252	7281	7282	4497	8095	7283	7283	8061	8061	8061	8358	8231	18775	8222	8219	8193	8394	8093	8025	8243	4412	8213	5667	5667	8113	8363	18390	8226	29773	8242	18609	8241	11649	4258	8225	8226	8225
GCA_019219525.1_ASM1921952v1_genomic.fa-SNP	6768	6393	8208	4578	8087	8088	8087	8087	8104	8087	6724	5011	8252	7281	7282	4497	8095	7283	7283	8061	8061	8061	8358	8231	18775	8222	8219	8193	8394	8093	8025	8243	4412	8213	5667	5667	8113	8363	18390	8226	29773	8242	18609	8241	11649	4258	8225	8226	8225
GCA_019219545.1_ASM1921954v1_genomic.fa-SNP	6768	6393	8208	4578	8087	8088	8087	8087	8104	8087	6724	5011	8252	7281	7282	4497	8095	7283	7283	8061	8061	8061	8358	8231	18775	8222	8219	8193	8394	8093	8025	8243	4412	8213	5667	5667	8113	8363	18390	8226	29773	8242	18609	8241	11649	4258	8225	8226	8225
GCA_019219555.1_ASM1921955v1_genomic.fa-SNP	6769	6394	8209	4579	8088	8089	8088	8088	8105	8088	6725	5012	8253	7282	7283	4498	8096	7284	7284	8062	8062	8062	8359	8232	18776	8223	8220	8194	8395	8094	8026	8244	4413	8214	5668	5668	8114	8364	18391	8227	29774	8243	18610	8242	11650	4259	8226	8227	8226
GCA_019219585.1_ASM1921958v1_genomic.fa-SNP	6768	6393	8208	4578	8087	8088	8087	8087	8104	8087	6724	5011	8252	7281	7282	4497	8095	7283	7283	8061	8061	8061	8358	8231	18775	8222	8219	8193	8394	8093	8025	8243	4412	8213	5667	5667	8113	8363	18390	8226	29773	8242	18609	8241	11649	4258	8225	8226	8225
GCA_019219605.1_ASM1921960v1_genomic.fa-SNP	6768	6393	8208	4578	8087	8088	8087	8087	8104	8087	6724	5011	8252	7281	7282	4497	8095	7283	7283	8061	8061	8061	8358	8231	18775	8222	8219	8193	8394	8093	8025	8243	4412	8213	5667	5667	8113	8363	18390	8226	29773	8242	18609	8241	11649	4258	8225	8226	8225
GCA_019297445.1_ASM1929744v1_genomic.fa-SNP	8514	8536	6524	8433	6245	6246	6245	6245	6270	6245	7687	8544	6343	2346	2347	8333	6261	2348	2348	6270	6270	6270	6727	6320	18989	6528	6525	6677	6762	6259	6249	6344	8438	6504	8542	8542	6573	6826	18600	6532	29940	6343	18822	6342	11459	8409	6531	6532	6531
GCA_019351075.1_ASM1935107v1_genomic.fa-SNP	5945	5686	8769	4364	8803	8804	8803	8803	8786	8803	7147	4705	8841	8743	8744	4581	8777	8745	8745	8706	8706	8706	8826	8872	18932	8775	8772	8661	9098	8775	8717	8850	4636	8805	4085	4085	8662	8874	18641	8781	29633	8849	18773	8848	11840	4431	8780	8781	8780
GCA_019351115.1_ASM1935111v1_genomic.fa-SNP	6095	6444	8660	5957	8749	8750	8749	8749	8795	8749	2606	6061	8664	8332	8333	6162	8786	8334	8334	8761	8761	8761	8748	8689	19019	8677	8674	8612	8845	8784	8692	8667	6114	8619	6478	6478	8579	8709	18674	8682	29802	8666	18836	8665	11532	6273	8681	8682	8681
GCA_019364805.1_ASM1936480v1_genomic.fa-SNP	8699	8650	3755	8563	4689	4690	4689	4689	4549	4689	6244	8680	4318	6467	6468	8352	4540	6469	6469	4331	4331	4331	4885	4296	18952	3769	3766	4905	5635	4538	4689	4316	8595	629	8594	8594	4749	5293	18555	3773	29915	4315	18783	4314	11113	8430	3772	3773	3772
GCA_019364885.1_ASM1936488v1_genomic.fa-SNP	8701	8623	3875	8555	4777	4778	4777	4777	4712	4777	6245	8689	4548	6540	6541	8314	4703	6542	6542	4450	4450	4450	4996	4528	18934	3889	3886	4973	5703	4701	4777	4550	8602	800	8601	8601	4738	5374	18556	3893	29945	4549	18776	4548	11146	8446	3892	3893	3892
GCA_019364955.1_ASM1936495v1_genomic.fa-SNP	5572	5178	8682	3872	8757	8758	8757	8757	8674	8757	6628	4121	8660	8349	8350	4163	8664	8351	8351	8649	8649	8649	8686	8685	18769	8686	8683	8576	8947	8662	8671	8663	4002	8667	4761	4761	8594	8755	18474	8690	29654	8662	18598	8661	11669	3708	8689	8690	8689
GCA_019365035.1_ASM1936503v1_genomic.fa-SNP	6750	7082	7302	6930	7499	7500	7499	7499	7512	7499	27	6820	7323	7653	7654	6892	7503	7655	7655	7431	7431	7431	7707	7348	18960	7320	7317	7436	7782	7501	7442	7326	7083	6274	7230	7230	7495	7732	18534	7324	29784	7325	18808	7324	11590	6961	7323	7324	7323
GCA_019365105.1_ASM1936510v1_genomic.fa-SNP	6132	5876	8763	3687	8863	8864	8863	8863	8832	8863	7082	3169	8779	8516	8517	2585	8823	8518	8518	8746	8746	8746	8757	8802	18723	8767	8764	8717	8957	8821	8767	8774	3543	8836	4772	4772	8567	8853	18375	8771	29689	8773	18594	8772	11602	2489	8770	8771	8770
GCA_019365125.1_ASM1936512v1_genomic.fa-SNP	8815	8792	4520	8629	4853	4854	4853	4853	4908	4853	7354	8826	845	6312	6313	8498	4899	6314	6314	4586	4586	4586	4850	866	18841	4522	4519	5034	5827	4897	4850	840	8702	4752	8795	8795	4507	5346	18481	4526	29820	839	18698	838	11081	8730	4525	4526	4525
GCA_019365185.1_ASM1936518v1_genomic.fa-SNP	8703	8663	3928	8566	4847	4848	4847	4847	4762	4847	6288	8676	4505	6571	6572	8353	4753	6573	6573	4486	4486	4486	5061	4483	18938	3932	3929	5045	5708	4751	4847	4501	8590	931	8627	8627	4814	5470	18582	3936	29917	4500	18771	4499	11194	8438	3935	3936	3935
GCA_019365235.1_ASM1936523v1_genomic.fa-SNP	8852	8801	4652	8581	4641	4642	4641	4641	4564	4641	7455	8763	4805	6331	6332	8484	4555	6333	6333	4367	4367	4367	5030	4784	19011	4654	4651	5204	5622	4553	4679	4806	8623	4937	8654	8654	4987	5150	18600	4660	29894	4805	18822	4804	11172	8518	4659	4660	4659
GCA_019365265.1_ASM1936526v1_genomic.fa-SNP	17947	17753	17847	17748	17795	17796	17795	17795	17829	17795	17836	17774	17759	17947	17948	17600	17822	17949	17949	17767	17767	17767	17852	17763	17366	17859	17856	17849	17635	17820	17783	17762	17745	18024	17746	17746	17760	17713	16557	17861	28772	17761	17319	17760	18261	17645	17860	17861	17860
GCA_019365345.1_ASM1936534v1_genomic.fa-SNP	8852	8801	4652	8581	4641	4642	4641	4641	4564	4641	7455	8763	4805	6331	6332	8484	4555	6333	6333	4367	4367	4367	5030	4784	19011	4654	4651	5204	5622	4553	4679	4806	8623	4937	8654	8654	4987	5150	18600	4660	29894	4805	18822	4804	11172	8518	4659	4660	4659
GCA_019365365.1_ASM1936536v1_genomic.fa-SNP	6266	5785	8475	3624	8432	8433	8432	8432	8418	8432	7143	4485	8475	8281	8282	3644	8409	8283	8283	8316	8316	8316	8395	8454	18725	8481	8478	8323	8829	8407	8360	8476	3939	8453	4921	4921	8418	8553	18448	8485	29556	8475	18538	8474	11576	3592	8484	8484	8484
GCA_019365425.1_ASM1936542v1_genomic.fa-SNP	8799	8741	3943	8654	4872	4873	4872	4872	4749	4872	6366	8738	4566	6588	6589	8447	4740	6590	6590	4502	4502	4502	5073	4579	18915	3951	3948	5053	5808	4738	4855	4576	8680	840	8705	8705	4894	5444	18540	3955	29924	4575	18759	4574	11094	8565	3954	3955	3954
GCA_019365825.1_ASM1936582v1_genomic.fa-SNP	8703	8663	3928	8566	4847	4848	4847	4847	4762	4847	6288	8676	4505	6571	6572	8353	4753	6573	6573	4486	4486	4486	5061	4483	18938	3932	3929	5045	5708	4751	4847	4501	8590	931	8627	8627	4814	5470	18582	3936	29917	4500	18771	4499	11194	8438	3935	3936	3935
GCA_019365945.1_ASM1936594v1_genomic.fa-SNP	18276	17775	17667	17949	17714	17715	17714	17714	17808	17714	18257	18005	17668	18030	18031	17841	17799	18032	18032	17748	17748	17748	17578	17665	10613	17671	17668	17740	17890	17797	17753	17667	17958	17908	18102	18102	17686	17703	17553	17675	29163	17666	10548	17665	18687	17897	17674	17674	17674
GCA_019365985.1_ASM1936598v1_genomic.fa-SNP	6128	5866	8749	3697	8855	8856	8855	8855	8820	8855	7057	3171	8759	8491	8492	2555	8811	8493	8493	8746	8746	8746	8747	8782	18725	8765	8762	8709	8943	8809	8767	8754	3549	8818	4774	4774	8549	8843	18350	8769	29670	8753	18588	8752	11600	2479	8768	8769	8768
GCA_019366025.1_ASM1936602v1_genomic.fa-SNP	8956	8937	4497	8712	4775	4776	4775	4775	4785	4775	7636	8937	4901	6867	6868	8646	4776	6869	6869	4592	4592	4592	5453	4885	19025	4513	4510	5217	6058	4774	4789	4905	8783	4890	8922	8922	4922	5519	18569	4517	29966	4904	18863	4903	11309	8726	4516	4517	4516
GCA_019366055.1_ASM1936605v1_genomic.fa-SNP	6085	6494	8552	6200	8618	8619	8618	8618	8663	8618	2499	6244	8646	8220	8221	6346	8654	8222	8222	8647	8647	8647	8630	8629	19069	8569	8566	8529	8752	8652	8561	8649	6356	8499	6646	6646	8523	8629	18685	8574	29799	8648	18880	8647	11627	6459	8573	8574	8573
GCA_019366105.1_ASM1936610v1_genomic.fa-SNP	8807	8793	5275	8650	5368	5369	5368	5368	5308	5368	7832	8848	5326	6606	6607	8478	5299	6608	6608	5179	5179	5179	5615	5306	19229	5289	5286	5827	5388	5297	5406	5326	8955	5571	8654	8654	5606	6011	18829	5293	30088	5325	19077	5324	11414	8568	5292	5293	5292
GCA_019366115.1_ASM1936611v1_genomic.fa-SNP	6149	5763	8776	2878	8857	8858	8857	8857	8842	8857	7254	4159	8827	8583	8584	3539	8833	8585	8585	8742	8742	8742	8759	8848	18730	8782	8779	8698	8988	8831	8761	8824	2915	8883	4871	4871	8615	8913	18331	8786	29717	8823	18559	8822	11679	3301	8785	8786	8785
GCA_019366185.1_ASM1936618v1_genomic.fa-SNP	5893	4978	8582	2662	8702	8703	8702	8702	8683	8702	6833	3957	8663	8412	8413	2987	8674	8414	8414	8521	8521	8521	8558	8676	18774	8588	8585	8468	8805	8672	8606	8660	2903	8674	4408	4408	8350	8706	18408	8592	29552	8659	18587	8658	11696	2967	8591	8592	8591
GCA_019366205.1_ASM1936620v1_genomic.fa-SNP	8756	8800	4605	8619	4530	4531	4530	4530	4456	4530	7594	8751	4662	6474	6475	8505	4447	6476	6476	4454	4454	4454	5184	4640	19015	4609	4606	5255	5552	4445	4542	4664	8656	4931	8729	8729	4875	5171	18577	4613	29926	4663	18837	4662	11220	8564	4612	4613	4612
GCA_019366285.1_ASM1936628v1_genomic.fa-SNP	7171	6828	9395	4796	9441	9442	9441	9441	9387	9441	7595	5148	9321	9272	9273	5037	9378	9274	9274	9283	9283	9283	9298	9340	18886	9409	9406	9326	9546	9376	9349	9314	4805	9381	6155	6155	9177	9431	18510	9413	29910	9313	18760	9312	11471	4690	9412	9413	9412
GCA_019366295.1_ASM1936629v1_genomic.fa-SNP	8681	8635	3788	8529	4667	4668	4667	4667	4610	4667	6220	8621	4454	6434	6435	8326	4601	6436	6436	4337	4337	4337	4835	4434	18944	3796	3793	4880	5631	4599	4667	4456	8590	672	8575	8575	4715	5298	18521	3800	29912	4455	18768	4454	11109	8448	3799	3800	3799
GCA_019366325.1_ASM1936632v1_genomic.fa-SNP	6274	6533	8668	6074	8780	8781	8780	8780	8833	8780	2640	5927	8736	8317	8318	6042	8824	8319	8319	8746	8746	8746	8792	8757	19039	8670	8667	8631	8849	8822	8725	8735	6234	8624	6502	6502	8650	8781	18643	8674	29853	8734	18883	8733	11534	6157	8673	8674	8673
GCA_019366445.1_ASM1936644v1_genomic.fa-SNP	5799	5383	8824	4007	8832	8833	8832	8832	8751	8832	6732	4269	8795	8489	8490	4309	8742	8491	8491	8734	8734	8734	8805	8820	18869	8828	8825	8687	9084	8740	8746	8798	4137	8751	4988	4988	8712	8906	18545	8832	29614	8797	18698	8796	11798	3895	8831	8832	8831
GCA_019366535.1_ASM1936653v1_genomic.fa-SNP	8706	8852	6401	8599	6341	6342	6341	6341	6325	6341	7815	8689	6278	940	941	8522	6316	942	942	6232	6232	6232	6797	6265	19123	6405	6402	6675	6721	6314	6337	6285	8657	6137	8669	8669	6605	6921	18718	6409	30131	6284	18979	6283	11579	8622	6408	6409	6408
GCA_019366585.1_ASM1936658v1_genomic.fa-SNP	6034	5658	8635	3014	8687	8688	8687	8687	8651	8687	7030	4252	8620	8419	8420	3546	8642	8421	8421	8556	8556	8556	8608	8641	18688	8649	8646	8545	8836	8640	8593	8613	2973	8667	4723	4723	8463	8693	18340	8653	29662	8612	18521	8611	11663	3299	8652	8653	8652
GCA_019366905.1_ASM1936690v1_genomic.fa-SNP	5953	5790	8590	4447	8692	8693	8692	8692	8657	8692	6388	4315	8688	8454	8455	4706	8647	8456	8456	8563	8563	8563	8608	8683	18821	8604	8601	8478	8876	8645	8655	8689	4683	8518	4969	4969	8508	8693	18507	8608	29653	8688	18684	8687	11758	4413	8607	8608	8607
GCA_019366945.1_ASM1936694v1_genomic.fa-SNP	5835	5427	8710	1180	8816	8817	8816	8816	8809	8816	7116	3621	8760	8527	8528	2422	8800	8529	8529	8656	8656	8656	8817	8783	18836	8726	8723	8666	8946	8798	8736	8755	641	8733	4869	4869	8550	8833	18463	8730	29620	8754	18640	8753	11701	3723	8729	8730	8729
GCA_019367025.1_ASM1936702v1_genomic.fa-SNP	8994	8913	5476	8781	5606	5607	5606	5606	5530	5606	8109	8907	5512	6765	6766	8731	5521	6767	6767	5364	5364	5364	5666	5507	18914	5490	5487	5831	6039	5519	5632	5511	8861	5652	8871	8871	5656	5980	18513	5494	29983	5510	18733	5509	11587	8792	5493	5494	5493
GCA_019367255.1_ASM1936725v1_genomic.fa-SNP	8695	8617	3869	8549	4771	4772	4771	4771	4706	4771	6239	8683	4542	6534	6535	8308	4697	6536	6536	4444	4444	4444	4990	4522	18928	3883	3880	4967	5697	4695	4771	4544	8596	794	8595	8595	4732	5368	18550	3887	29939	4543	18770	4542	11140	8440	3886	3887	3886
GCA_019367285.1_ASM1936728v1_genomic.fa-SNP	8695	8617	3869	8549	4771	4772	4771	4771	4706	4771	6239	8683	4542	6534	6535	8308	4697	6536	6536	4444	4444	4444	4990	4522	18928	3883	3880	4967	5697	4695	4771	4544	8596	794	8595	8595	4732	5368	18550	3887	29939	4543	18770	4542	11140	8440	3886	3887	3886
GCA_019367345.1_ASM1936734v1_genomic.fa-SNP	18894	18526	18812	18654	18781	18782	18781	18781	18856	18781	18892	18701	18718	18969	18970	18529	18847	18971	18971	18852	18852	18852	18738	18717	9919	18818	18815	18761	18871	18845	18771	18719	18688	18964	18724	18724	18697	18718	17227	18822	29064	18718	9991	18717	19246	18609	18821	18821	18821
GCA_019367365.1_ASM1936736v1_genomic.fa-SNP	8828	8825	3957	8595	4866	4867	4866	4866	4758	4866	6255	8755	4571	6570	6571	8482	4749	6572	6572	4491	4491	4491	5032	4549	19055	3969	3966	4969	5694	4747	4864	4569	8664	84	8734	8734	4873	5393	18666	3973	30068	4568	18888	4567	11201	8553	3972	3973	3972
GCA_019367375.1_ASM1936737v1_genomic.fa-SNP	18711	18468	18667	18603	18619	18620	18619	18619	18679	18619	18682	18622	18420	18778	18779	18512	18670	18780	18780	18701	18701	18701	18604	18419	580	18679	18676	18707	18680	18668	18615	18413	18584	18759	18647	18647	18693	18651	17365	18683	29253	18412	715	18411	19224	18493	18682	18683	18682
GCA_019367625.1_ASM1936762v1_genomic.fa-SNP	5898	5420	8544	4382	8687	8688	8687	8687	8625	8687	6848	3555	8682	8397	8398	2838	8616	8399	8399	8610	8610	8610	8615	8662	18783	8550	8547	8548	8941	8614	8603	8676	4592	8561	4034	4034	8553	8739	18475	8554	29725	8675	18672	8674	11707	3055	8553	8554	8553
GCA_019367665.1_ASM1936766v1_genomic.fa-SNP	5726	5512	8922	4055	9021	9022	9021	9021	8969	9021	6887	4523	8935	8617	8618	4401	8959	8619	8619	8896	8896	8896	8932	8960	18936	8930	8927	8760	9196	8957	8968	8936	4327	8869	4878	4878	8847	9002	18615	8934	29777	8935	18765	8934	11817	4022	8933	8934	8933
GCA_019367805.1_ASM1936780v1_genomic.fa-SNP	8659	8629	3862	8527	4772	4773	4772	4772	4693	4772	6211	8641	4540	6539	6540	8307	4684	6541	6541	4428	4428	4428	4990	4520	18950	3876	3873	4986	5640	4682	4772	4538	8531	787	8569	8569	4733	5372	18563	3880	29953	4537	18778	4536	11148	8397	3879	3880	3879
GCA_019367845.1_ASM1936784v1_genomic.fa-SNP	5988	5591	8814	1464	8891	8892	8891	8891	8916	8891	7270	3862	8901	8610	8611	2657	8907	8612	8612	8789	8789	8789	8926	8922	18878	8820	8817	8782	9073	8905	8811	8902	859	8879	4972	4972	8681	8947	18535	8824	29672	8901	18694	8900	11737	3898	8823	8824	8823
GCA_019367895.1_ASM1936789v1_genomic.fa-SNP	5618	5131	8403	1054	8502	8503	8502	8502	8481	8502	7029	3404	8425	8322	8323	2207	8472	8324	8324	8337	8337	8337	8502	8444	18808	8417	8414	8363	8795	8470	8424	8418	961	8472	4635	4635	8266	8521	18429	8421	29695	8417	18609	8416	11565	3509	8420	8421	8420
GCA_019367965.1_ASM1936796v1_genomic.fa-SNP	8659	8629	3862	8527	4772	4773	4772	4772	4693	4772	6211	8641	4540	6539	6540	8307	4684	6541	6541	4428	4428	4428	4990	4520	18950	3876	3873	4986	5640	4682	4772	4538	8531	787	8569	8569	4733	5372	18563	3880	29953	4537	18778	4536	11148	8397	3879	3880	3879
GCA_019368025.1_ASM1936802v1_genomic.fa-SNP	5618	5131	8403	1054	8502	8503	8502	8502	8481	8502	7029	3404	8425	8322	8323	2207	8472	8324	8324	8337	8337	8337	8502	8444	18808	8417	8414	8363	8795	8470	8424	8418	961	8472	4635	4635	8266	8521	18429	8421	29695	8417	18609	8416	11565	3509	8420	8421	8420
GCA_019368075.1_ASM1936807v1_genomic.fa-SNP	8967	8982	4556	8743	4820	4821	4820	4820	4831	4820	7692	8976	4952	6924	6925	8688	4822	6926	6926	4634	4634	4634	5507	4930	19046	4560	4557	5250	6111	4820	4836	4952	8752	4940	8922	8922	4948	5560	18608	4562	29991	4951	18892	4950	11333	8747	4561	4562	4561
GCA_019368165.1_ASM1936816v1_genomic.fa-SNP	6405	5976	9005	3250	8977	8978	8977	8977	8998	8977	7180	4551	8962	8678	8679	3697	8989	8680	8680	8888	8888	8888	8870	8981	18685	9007	9004	8789	9179	8987	8905	8959	3541	8980	4933	4933	8761	9034	18385	9011	29498	8958	18558	8957	11835	3628	9010	9010	9010
GCA_019368345.1_ASM1936834v1_genomic.fa-SNP	5830	5878	8580	3506	8745	8746	8745	8745	8706	8745	7274	3670	8736	8364	8365	3864	8697	8366	8366	8546	8546	8546	8664	8755	19024	8594	8591	8626	8919	8695	8673	8733	3763	8656	5121	5121	8489	8813	18594	8598	29790	8732	18850	8731	11695	3850	8597	8598	8597
GCA_019368385.1_ASM1936838v1_genomic.fa-SNP	5916	5183	8616	4977	8763	8764	8763	8763	8652	8763	7212	5143	8745	8562	8563	4670	8642	8564	8564	8683	8683	8683	8564	8768	18960	8628	8625	8723	8893	8640	8699	8746	5081	8766	2144	2144	8550	8896	18642	8630	29830	8745	18773	8744	11962	4829	8629	8630	8629
GCA_019368485.1_ASM1936848v1_genomic.fa-SNP	6406	5977	9006	3251	8978	8979	8978	8978	8999	8978	7181	4552	8963	8679	8680	3698	8990	8681	8681	8889	8889	8889	8871	8982	18686	9008	9005	8790	9180	8988	8906	8960	3542	8981	4934	4934	8762	9035	18386	9012	29499	8959	18559	8958	11836	3629	9011	9011	9011
GCA_019368515.1_ASM1936851v1_genomic.fa-SNP	5694	5282	8721	4124	8839	8840	8839	8839	8788	8839	6959	4536	8826	8568	8569	4246	8778	8570	8570	8705	8705	8705	8778	8809	18869	8737	8734	8599	9089	8776	8779	8823	4499	8800	4812	4812	8602	8806	18564	8741	29596	8822	18691	8821	11836	4012	8740	8741	8740
GCA_019368665.1_ASM1936866v1_genomic.fa-SNP	8951	9028	4576	8671	5140	5141	5140	5140	5090	5140	7819	8983	5122	6850	6851	8527	5081	6852	6852	5028	5028	5028	5701	5100	19150	4590	4587	5696	6342	5079	5150	5116	8615	3872	8892	8892	5471	5890	18743	4594	30022	5115	19005	5114	11390	8705	4593	4594	4593
GCA_019368685.1_ASM1936868v1_genomic.fa-SNP	8684	8640	3896	8530	4816	4817	4816	4816	4756	4816	6268	8670	4567	6543	6544	8330	4747	6545	6545	4466	4466	4466	5027	4555	18932	3910	3907	5039	5694	4745	4816	4577	8580	888	8607	8607	4784	5450	18563	3914	29947	4576	18690	4575	11169	8436	3913	3914	3913
GCA_019368695.1_ASM1936869v1_genomic.fa-SNP	6006	6262	8558	5719	8776	8777	8776	8776	8697	8776	6274	4304	8718	8368	8369	4727	8688	8370	8370	8654	8654	8654	8626	8733	18862	8568	8565	8663	8856	8686	8732	8719	5973	8604	5485	5485	8533	8758	18612	8572	29685	8718	18711	8717	11540	4482	8571	8571	8571
GCA_019368765.1_ASM1936876v1_genomic.fa-SNP	6006	6262	8558	5719	8776	8777	8776	8776	8697	8776	6274	4304	8718	8368	8369	4727	8688	8370	8370	8654	8654	8654	8626	8733	18862	8568	8565	8663	8856	8686	8732	8719	5973	8604	5485	5485	8533	8758	18612	8572	29685	8718	18711	8717	11540	4482	8571	8571	8571
GCA_019368785.1_ASM1936878v1_genomic.fa-SNP	9355	9312	6824	9230	6917	6918	6917	6917	6868	6917	8674	9365	6999	7830	7831	9175	6859	7832	7832	6741	6741	6741	7072	6978	19508	6818	6815	7259	6910	6857	6904	6996	9320	7171	9298	9298	6985	7392	19027	6822	30126	6995	19305	6994	12085	9217	6821	6822	6821
GCA_019368845.1_ASM1936884v1_genomic.fa-SNP	6007	6263	8559	5720	8777	8778	8777	8777	8698	8777	6275	4305	8719	8369	8370	4728	8689	8371	8371	8655	8655	8655	8627	8734	18861	8569	8566	8664	8857	8687	8733	8720	5974	8605	5486	5486	8534	8759	18613	8573	29686	8719	18710	8718	11541	4483	8572	8572	8572
GCA_019368925.1_ASM1936892v1_genomic.fa-SNP	5276	5901	9067	3510	9201	9202	9201	9201	9169	9201	7264	4314	9049	8721	8722	3908	9160	8723	8723	8928	8928	8928	8961	9070	18852	9073	9070	8898	9295	9158	9151	9042	3748	9032	5158	5158	8865	9186	18545	9077	29655	9041	18704	9040	11695	3844	9076	9077	9076
GCA_019369055.1_ASM1936905v1_genomic.fa-SNP	8851	8800	4651	8580	4640	4641	4640	4640	4563	4640	7454	8762	4804	6330	6331	8483	4554	6332	6332	4366	4366	4366	5029	4783	19011	4653	4650	5203	5621	4552	4678	4805	8622	4936	8653	8653	4986	5149	18597	4659	29893	4804	18822	4803	11171	8517	4658	4659	4658
GCA_019369105.1_ASM1936910v1_genomic.fa-SNP	8851	8800	4651	8580	4640	4641	4640	4640	4563	4640	7454	8762	4804	6330	6331	8483	4554	6332	6332	4366	4366	4366	5029	4783	19011	4653	4650	5203	5621	4552	4678	4805	8622	4936	8653	8653	4986	5149	18597	4659	29893	4804	18822	4803	11171	8517	4658	4659	4658
GCA_019369145.1_ASM1936914v1_genomic.fa-SNP	6505	6187	9125	3506	9253	9254	9253	9253	9241	9253	7628	4622	9237	8932	8933	4054	9232	8934	8934	9174	9174	9174	9211	9260	19003	9129	9126	9134	9412	9230	9157	9232	3378	9281	5176	5176	8981	9267	18623	9133	29484	9231	18848	9230	12009	3870	9132	9133	9132
GCA_019369165.1_ASM1936916v1_genomic.fa-SNP	6505	6187	9125	3506	9253	9254	9253	9253	9241	9253	7628	4622	9237	8932	8933	4054	9232	8934	8934	9174	9174	9174	9211	9260	19003	9129	9126	9134	9412	9230	9157	9232	3378	9281	5176	5176	8981	9267	18623	9133	29484	9231	18848	9230	12009	3870	9132	9133	9132
GCA_019369185.1_ASM1936918v1_genomic.fa-SNP	6505	6187	9125	3506	9253	9254	9253	9253	9241	9253	7628	4622	9237	8932	8933	4054	9232	8934	8934	9174	9174	9174	9211	9260	19003	9129	9126	9134	9412	9230	9157	9232	3378	9281	5176	5176	8981	9267	18623	9133	29484	9231	18848	9230	12009	3870	9132	9133	9132
GCA_019369205.1_ASM1936920v1_genomic.fa-SNP	6505	6187	9125	3506	9253	9254	9253	9253	9241	9253	7628	4622	9237	8932	8933	4054	9232	8934	8934	9174	9174	9174	9211	9260	19003	9129	9126	9134	9412	9230	9157	9232	3378	9281	5176	5176	8981	9267	18623	9133	29484	9231	18848	9230	12009	3870	9132	9133	9132
GCA_019369225.1_ASM1936922v1_genomic.fa-SNP	6505	6187	9125	3506	9253	9254	9253	9253	9241	9253	7628	4622	9237	8932	8933	4054	9232	8934	8934	9174	9174	9174	9211	9260	19003	9129	9126	9134	9412	9230	9157	9232	3378	9281	5176	5176	8981	9267	18623	9133	29484	9231	18848	9230	12009	3870	9132	9133	9132
GCA_019369265.1_ASM1936926v1_genomic.fa-SNP	6126	5862	8749	3685	8855	8856	8855	8855	8820	8855	7066	3159	8763	8504	8505	2573	8811	8506	8506	8738	8738	8738	8749	8778	18721	8759	8756	8699	8945	8809	8759	8760	3535	8822	4766	4766	8553	8843	18361	8763	29671	8759	18586	8758	11600	2475	8762	8763	8762
GCA_019369285.1_ASM1936928v1_genomic.fa-SNP	6506	6188	9126	3507	9254	9255	9254	9254	9242	9254	7629	4623	9238	8933	8934	4055	9233	8935	8935	9175	9175	9175	9212	9261	19004	9130	9127	9135	9413	9231	9158	9233	3379	9282	5177	5177	8982	9268	18624	9134	29485	9232	18849	9231	12010	3871	9133	9134	9133
GCA_019369305.1_ASM1936930v1_genomic.fa-SNP	6506	6188	9126	3507	9254	9255	9254	9254	9242	9254	7629	4623	9238	8933	8934	4055	9233	8935	8935	9175	9175	9175	9212	9261	19004	9130	9127	9135	9413	9231	9158	9233	3379	9282	5177	5177	8982	9268	18624	9134	29485	9232	18849	9231	12010	3871	9133	9134	9133
GCA_019369315.1_ASM1936931v1_genomic.fa-SNP	6400	5885	9076	3274	9070	9071	9070	9070	9025	9070	7249	4378	9084	8816	8817	3534	9016	8818	8818	8977	8977	8977	9011	9103	19180	9080	9077	8949	9247	9014	8974	9081	3530	8952	4931	4931	8866	9101	18823	9084	29633	9080	19050	9079	12015	3198	9083	9084	9083
GCA_019369345.1_ASM1936934v1_genomic.fa-SNP	6505	6187	9125	3506	9253	9254	9253	9253	9241	9253	7628	4622	9237	8932	8933	4054	9232	8934	8934	9174	9174	9174	9211	9260	19003	9129	9126	9134	9412	9230	9157	9232	3378	9281	5176	5176	8981	9267	18623	9133	29484	9231	18848	9230	12009	3870	9132	9133	9132
GCA_019369385.1_ASM1936938v1_genomic.fa-SNP	6505	6187	9125	3506	9253	9254	9253	9253	9241	9253	7628	4622	9237	8932	8933	4054	9232	8934	8934	9174	9174	9174	9211	9260	19003	9129	9126	9134	9412	9230	9157	9232	3378	9281	5176	5176	8981	9267	18623	9133	29484	9231	18848	9230	12009	3870	9132	9133	9132
GCA_019369405.1_ASM1936940v1_genomic.fa-SNP	6505	6187	9125	3506	9253	9254	9253	9253	9241	9253	7628	4622	9237	8932	8933	4054	9232	8934	8934	9174	9174	9174	9211	9260	19003	9129	9126	9134	9412	9230	9157	9232	3378	9281	5176	5176	8981	9267	18623	9133	29484	9231	18848	9230	12009	3870	9132	9133	9132
GCA_019369415.1_ASM1936941v1_genomic.fa-SNP	8684	8640	3896	8530	4816	4817	4816	4816	4756	4816	6268	8670	4567	6543	6544	8330	4747	6545	6545	4466	4466	4466	5027	4555	18932	3910	3907	5039	5694	4745	4816	4577	8580	888	8607	8607	4784	5450	18563	3914	29947	4576	18690	4575	11169	8436	3913	3914	3913
GCA_019369445.1_ASM1936944v1_genomic.fa-SNP	5909	4967	8642	2672	8718	8719	8718	8718	8733	8718	6846	4006	8702	8413	8414	2960	8724	8415	8415	8585	8585	8585	8600	8721	18814	8652	8649	8550	8867	8722	8630	8701	2952	8723	4421	4421	8356	8763	18440	8656	29572	8700	18596	8699	11712	3041	8655	8656	8655
GCA_019369485.1_ASM1936948v1_genomic.fa-SNP	8682	8638	3868	8534	4759	4760	4759	4759	4717	4759	6228	8653	4563	6538	6539	8324	4708	6540	6540	4433	4433	4433	4977	4541	18947	3872	3869	4954	5670	4706	4759	4565	8562	809	8592	8592	4743	5393	18570	3876	29939	4564	18762	4563	11159	8435	3875	3876	3875
GCA_019369515.1_ASM1936951v1_genomic.fa-SNP	5909	4967	8642	2672	8718	8719	8718	8718	8733	8718	6846	4006	8702	8413	8414	2960	8724	8415	8415	8585	8585	8585	8600	8721	18814	8652	8649	8550	8867	8722	8630	8701	2952	8723	4421	4421	8356	8763	18440	8656	29572	8700	18596	8699	11712	3041	8655	8656	8655
GCA_019369545.1_ASM1936954v1_genomic.fa-SNP	8682	8638	3868	8534	4759	4760	4759	4759	4717	4759	6228	8653	4563	6538	6539	8324	4708	6540	6540	4433	4433	4433	4977	4541	18947	3872	3869	4954	5670	4706	4759	4565	8562	809	8592	8592	4743	5393	18570	3876	29939	4564	18762	4563	11159	8435	3875	3876	3875
GCA_019369595.1_ASM1936959v1_genomic.fa-SNP	5973	5608	8571	2840	8670	8671	8670	8670	8626	8670	7024	4141	8626	8344	8345	3349	8617	8346	8346	8511	8511	8511	8547	8637	18719	8579	8576	8462	8899	8615	8599	8633	3189	8651	4687	4687	8548	8685	18422	8583	29485	8632	18541	8631	11574	3252	8582	8582	8582
GCA_019369645.1_ASM1936964v1_genomic.fa-SNP	5782	5364	8685	1193	8768	8769	8768	8768	8772	8768	7069	3555	8726	8473	8474	2378	8763	8475	8475	8634	8634	8634	8788	8747	18810	8700	8697	8649	8922	8761	8688	8719	593	8707	4824	4824	8524	8817	18460	8704	29670	8718	18640	8717	11646	3680	8703	8704	8703
GCA_019369695.1_ASM1936969v1_genomic.fa-SNP	7084	6718	9310	4074	9443	9444	9443	9443	9406	9443	7872	5393	9302	9195	9196	4599	9397	9197	9197	9293	9293	9293	9295	9313	18583	9318	9315	9246	9666	9395	9372	9309	4423	9391	6001	6001	9304	9439	18254	9322	29395	9308	18406	9307	12160	4493	9321	9321	9321
GCA_019369935.1_ASM1936993v1_genomic.fa-SNP	8963	8968	5177	8783	5025	5026	5025	5025	5054	5025	7759	8866	5173	6991	6992	8664	5045	6993	6993	5051	5051	5051	4633	5197	19008	5197	5194	3974	6320	5043	5017	5169	8755	5460	8863	8863	3525	195	18529	5201	29879	5168	18839	5167	11225	8746	5200	5201	5200
GCA_019369965.1_ASM1936996v1_genomic.fa-SNP	8687	8627	3903	8541	4795	4796	4795	4795	4740	4795	6221	8650	4572	6564	6565	8307	4731	6566	6566	4470	4470	4470	5016	4558	18943	3909	3906	4985	5695	4729	4795	4578	8596	826	8591	8591	4723	5406	18543	3913	29938	4577	18782	4576	11166	8453	3912	3913	3912
GCA_019370035.1_ASM1937003v1_genomic.fa-SNP	6147	5772	8786	2887	8864	8865	8864	8864	8855	8864	7262	4190	8839	8594	8595	3550	8846	8596	8596	8749	8749	8749	8764	8858	18729	8790	8787	8711	8999	8844	8768	8836	2914	8896	4855	4855	8624	8916	18333	8794	29732	8835	18560	8834	11683	3314	8793	8794	8793
GCA_019370125.1_ASM1937012v1_genomic.fa-SNP	8963	8968	5177	8783	5025	5026	5025	5025	5054	5025	7759	8866	5173	6991	6992	8664	5045	6993	6993	5051	5051	5051	4633	5197	19008	5197	5194	3974	6320	5043	5017	5169	8755	5460	8863	8863	3525	195	18529	5201	29879	5168	18839	5167	11225	8746	5200	5201	5200
GCA_019370285.1_ASM1937028v1_genomic.fa-SNP	5533	5922	8626	4760	8740	8741	8740	8740	8706	8740	6570	4320	8784	8384	8385	4724	8697	8386	8386	8680	8680	8680	8739	8803	18948	8630	8627	8590	8973	8695	8671	8781	4933	8759	4622	4622	8639	8806	18609	8634	29771	8780	18816	8779	11775	4595	8633	8633	8633
GCA_019370795.1_ASM1937079v1_genomic.fa-SNP	9095	9100	6640	8843	6609	6610	6609	6609	6457	6609	8211	8917	6705	7631	7632	8735	6448	7633	7633	6359	6359	6359	6822	6684	19471	6652	6649	6923	6906	6446	6599	6706	8937	6729	8948	8948	6748	6912	19085	6656	30316	6705	19333	6704	11753	8841	6655	6656	6655
GCA_019370845.1_ASM1937084v1_genomic.fa-SNP	6194	5936	8625	3744	8755	8756	8755	8755	8693	8755	7127	3225	8664	8411	8412	2670	8684	8413	8413	8618	8618	8618	8653	8685	18724	8637	8634	8620	8919	8682	8657	8661	3596	8686	4853	4853	8707	8732	18358	8641	29692	8660	18559	8659	11531	2532	8640	8641	8640
GCA_019370915.1_ASM1937091v1_genomic.fa-SNP	8605	8203	10360	6121	10399	10400	10399	10399	10406	10399	8427	6918	10215	10193	10194	6178	10397	10195	10195	10325	10325	10325	10325	10236	18315	10364	10361	10250	10526	10395	10309	10218	6270	10314	7486	7486	10090	10396	17790	10368	29542	10217	18144	10216	12885	6077	10367	10368	10367
GCA_019371025.1_ASM1937102v1_genomic.fa-SNP	6060	5669	8531	4669	8777	8778	8777	8777	8729	8777	7149	4886	8721	8429	8430	4485	8719	8431	8431	8609	8609	8609	8705	8742	18999	8545	8542	8616	8958	8717	8703	8714	4832	8637	4465	4465	8592	8848	18612	8549	29787	8713	18797	8712	11734	4478	8548	8548	8548
GCA_019371425.1_ASM1937142v1_genomic.fa-SNP	6002	6262	8560	5705	8774	8775	8774	8774	8699	8774	6276	4304	8718	8368	8369	4727	8690	8370	8370	8652	8652	8652	8624	8743	18850	8564	8561	8665	8858	8688	8730	8721	5967	8604	5481	5481	8535	8756	18610	8568	29685	8720	18707	8719	11528	4480	8567	8567	8567
GCA_019371495.1_ASM1937149v1_genomic.fa-SNP	8791	8811	4456	8638	4828	4829	4828	4828	4853	4828	7325	8793	792	6277	6278	8521	4844	6279	6279	4528	4528	4528	4814	823	18834	4466	4463	4998	5821	4842	4823	799	8697	4700	8815	8815	4577	5304	18476	4470	29827	798	18689	797	11062	8722	4469	4470	4469
GCA_019371825.1_ASM1937182v1_genomic.fa-SNP	8791	8811	4456	8638	4828	4829	4828	4828	4853	4828	7325	8793	792	6277	6278	8521	4844	6279	6279	4528	4528	4528	4814	823	18834	4466	4463	4998	5821	4842	4823	799	8697	4700	8815	8815	4577	5304	18476	4470	29827	798	18689	797	11062	8722	4469	4470	4469
GCA_019371885.1_ASM1937188v1_genomic.fa-SNP	8790	8810	4455	8637	4827	4828	4827	4827	4852	4827	7324	8792	791	6276	6277	8520	4843	6278	6278	4527	4527	4527	4813	822	18833	4465	4462	4997	5820	4841	4822	798	8696	4699	8814	8814	4576	5303	18475	4469	29826	797	18688	796	11061	8721	4468	4469	4468
GCA_019372025.1_ASM1937202v1_genomic.fa-SNP	8646	8627	3778	8514	4699	4700	4699	4699	4602	4699	6229	8625	4405	6439	6440	8316	4593	6441	6441	4349	4349	4349	4885	4429	18926	3782	3779	4914	5653	4591	4697	4411	8583	644	8560	8560	4701	5298	18534	3786	29907	4410	18767	4409	11043	8444	3785	3786	3785
GCA_019372055.1_ASM1937205v1_genomic.fa-SNP	5958	5473	8514	3286	8676	8677	8676	8676	8634	8676	6880	2838	8635	8266	8267	1991	8625	8268	8268	8549	8549	8549	8595	8660	18682	8530	8527	8560	8817	8623	8590	8638	3453	8589	4446	4446	8448	8696	18304	8534	29541	8637	18543	8636	11584	902	8533	8534	8533
GCA_019372105.1_ASM1937210v1_genomic.fa-SNP	5943	5687	8837	4806	8947	8948	8947	8947	8856	8947	7315	4947	9005	8686	8687	4507	8846	8688	8688	8820	8820	8820	8830	9024	18928	8833	8830	8805	9159	8844	8885	9002	5004	8919	1528	1528	8690	8984	18650	8837	29814	9001	18793	9000	11720	4761	8836	8837	8836
GCA_019372185.1_ASM1937218v1_genomic.fa-SNP	6189	5945	8746	3751	8841	8842	8841	8841	8817	8841	7074	3198	8798	8532	8533	2664	8808	8534	8534	8730	8730	8730	8728	8777	18738	8750	8747	8693	8940	8806	8762	8795	3625	8805	4853	4853	8649	8867	18349	8754	29684	8794	18584	8793	11629	2549	8753	8754	8753
GCA_019372325.1_ASM1937232v1_genomic.fa-SNP	8968	8964	4523	8725	4798	4799	4798	4798	4808	4798	7663	8943	4921	6902	6903	8674	4799	6904	6904	4595	4595	4595	5473	4901	19037	4527	4524	5204	6069	4797	4812	4923	8791	4910	8931	8931	4948	5538	18599	4531	29961	4922	18860	4921	11329	8745	4530	4531	4530
GCA_019372465.1_ASM1937246v1_genomic.fa-SNP	9095	9100	6640	8843	6609	6610	6609	6609	6457	6609	8211	8917	6705	7631	7632	8735	6448	7633	7633	6359	6359	6359	6822	6684	19471	6652	6649	6923	6906	6446	6599	6706	8937	6729	8948	8948	6748	6912	19085	6656	30316	6705	19333	6704	11753	8841	6655	6656	6655
GCA_019372485.1_ASM1937248v1_genomic.fa-SNP	9096	9101	6641	8844	6610	6611	6610	6610	6458	6610	8212	8918	6706	7632	7633	8736	6449	7634	7634	6360	6360	6360	6823	6685	19472	6653	6650	6924	6907	6447	6600	6707	8938	6730	8949	8949	6749	6913	19086	6657	30317	6706	19334	6705	11754	8842	6656	6657	6656
GCA_019372495.1_ASM1937249v1_genomic.fa-SNP	5904	5476	8598	4457	8823	8824	8823	8823	8743	8823	6857	3613	8760	8452	8453	2947	8734	8454	8454	8708	8708	8708	8706	8779	18725	8614	8611	8674	8979	8732	8739	8759	4603	8661	4066	4066	8578	8856	18397	8616	29672	8758	18610	8757	11567	3187	8615	8616	8615
GCA_019372635.1_ASM1937263v1_genomic.fa-SNP	12169	12415	12586	12189	12715	12716	12715	12715	12729	12715	12387	12114	12703	12602	12603	12115	12722	12604	12604	12637	12637	12637	12621	12708	19602	12586	12583	12602	12960	12720	12684	12702	12250	12839	12210	12210	12548	12670	19437	12590	30544	12701	19533	12700	8996	12173	12589	12590	12589
GCA_019372725.1_ASM1937272v1_genomic.fa-SNP	12140	12403	12552	12186	12688	12689	12688	12688	12711	12688	12355	12109	12661	12559	12560	12108	12704	12561	12561	12610	12610	12610	12577	12668	19573	12552	12549	12550	12912	12702	12657	12660	12247	12780	12208	12208	12493	12604	19418	12556	30525	12659	19498	12658	8731	12182	12555	12556	12555
GCA_019372805.1_ASM1937280v1_genomic.fa-SNP	5912	5179	8612	4973	8759	8760	8759	8759	8648	8759	7208	5139	8741	8558	8559	4666	8638	8560	8560	8679	8679	8679	8560	8764	18957	8624	8621	8719	8889	8636	8695	8742	5077	8762	2140	2140	8546	8892	18638	8626	29827	8741	18770	8740	11959	4825	8625	8626	8625
GCA_019372905.1_ASM1937290v1_genomic.fa-SNP	5914	5272	8238	2674	8318	8319	8318	8318	8327	8318	7117	3935	8318	8118	8119	3078	8318	8120	8120	8181	8181	8181	8271	8339	18804	8250	8247	8200	8508	8316	8288	8319	2997	8276	4614	4614	8123	8408	18438	8256	29485	8318	18636	8317	11674	3156	8255	8256	8255
GCA_019373025.1_ASM1937302v1_genomic.fa-SNP	8806	8788	5272	8645	5371	5372	5371	5371	5309	5371	7827	8847	5319	6609	6610	8477	5300	6611	6611	5180	5180	5180	5612	5301	19231	5286	5283	5824	5385	5298	5407	5323	8952	5568	8655	8655	5603	6006	18825	5290	30084	5322	19079	5321	11412	8563	5289	5290	5289
GCA_019373085.1_ASM1937308v1_genomic.fa-SNP	5737	4970	8668	2688	8744	8745	8744	8744	8727	8744	6876	3994	8721	8472	8473	2980	8718	8474	8474	8586	8586	8586	8621	8740	18853	8680	8677	8566	8860	8716	8660	8722	2922	8729	4464	4464	8392	8756	18510	8684	29608	8721	18700	8720	11822	2968	8683	8684	8683
GCA_019373245.1_ASM1937324v1_genomic.fa-SNP	6057	5666	8528	4666	8774	8775	8774	8774	8726	8774	7146	4883	8718	8426	8427	4482	8716	8428	8428	8606	8606	8606	8702	8739	18996	8542	8539	8613	8955	8714	8700	8711	4829	8634	4462	4462	8589	8845	18609	8546	29784	8710	18794	8709	11731	4475	8545	8545	8545
GCA_019373255.1_ASM1937325v1_genomic.fa-SNP	6170	5504	8848	4782	8943	8944	8943	8943	8848	8943	7298	4810	8994	8601	8602	4275	8838	8603	8603	8807	8807	8807	8829	9007	18985	8862	8859	8870	9103	8836	8879	8987	4933	8890	1124	1124	8681	9032	18628	8868	29709	8986	18832	8985	11897	4397	8867	8868	8867
GCA_019373555.1_ASM1937355v1_genomic.fa-SNP	8664	8624	3749	8530	4684	4685	4684	4684	4583	4684	6237	8632	4443	6441	6442	8317	4574	6443	6443	4308	4308	4308	4852	4421	18936	3763	3760	4881	5576	4572	4686	4437	8537	651	8571	8571	4720	5279	18549	3767	29946	4436	18760	4435	11124	8396	3766	3767	3766
GCA_019373625.1_ASM1937362v1_genomic.fa-SNP	8750	8692	4896	8744	5077	5078	5077	5077	5277	5077	7590	8772	4492	6727	6728	8521	5268	6729	6729	5025	5025	5025	986	4486	18977	4900	4897	4640	5879	5266	5111	4494	8796	5055	8683	8683	4657	4429	18540	4904	29945	4493	18837	4492	11232	8623	4903	4904	4903
GCA_019373645.1_ASM1937364v1_genomic.fa-SNP	8525	8593	6353	8370	6286	6287	6286	6286	6237	6286	7679	8374	6269	357	358	8257	6228	359	359	6170	6170	6170	6726	6248	19005	6355	6352	6662	6653	6226	6282	6266	8455	6518	8474	8474	6632	6918	18651	6359	30021	6265	18859	6264	11407	8312	6358	6359	6358
GCA_019373685.1_ASM1937368v1_genomic.fa-SNP	8745	8687	4891	8739	5072	5073	5072	5072	5272	5072	7585	8767	4487	6729	6730	8516	5263	6731	6731	5020	5020	5020	988	4481	18972	4895	4892	4635	5874	5261	5106	4489	8791	5057	8680	8680	4652	4424	18533	4899	29940	4488	18832	4487	11227	8618	4898	4899	4898
GCA_019373705.1_ASM1937370v1_genomic.fa-SNP	8667	8246	10386	6137	10397	10398	10397	10397	10435	10397	8461	6954	10221	10218	10219	6230	10426	10220	10220	10354	10354	10354	10315	10240	18306	10390	10387	10241	10534	10424	10336	10220	6306	10328	7502	7502	10093	10421	17793	10394	29539	10219	18129	10218	12891	6109	10393	10394	10393
GCA_019373735.1_ASM1937373v1_genomic.fa-SNP	8667	8246	10386	6137	10397	10398	10397	10397	10435	10397	8461	6954	10221	10218	10219	6230	10426	10220	10220	10354	10354	10354	10315	10240	18306	10390	10387	10241	10534	10424	10336	10220	6306	10328	7502	7502	10093	10421	17793	10394	29539	10219	18129	10218	12891	6109	10393	10394	10393
GCA_019373745.1_ASM1937374v1_genomic.fa-SNP	8748	8690	4894	8742	5075	5076	5075	5075	5275	5075	7588	8770	4490	6725	6726	8519	5266	6727	6727	5023	5023	5023	984	4484	18975	4898	4895	4638	5877	5264	5109	4492	8794	5053	8683	8683	4655	4427	18536	4902	29943	4491	18835	4490	11230	8621	4901	4902	4901
GCA_019373795.1_ASM1937379v1_genomic.fa-SNP	5904	5476	8598	4457	8823	8824	8823	8823	8743	8823	6855	3613	8760	8452	8453	2947	8734	8454	8454	8708	8708	8708	8706	8779	18726	8614	8611	8674	8979	8732	8739	8759	4603	8659	4066	4066	8578	8856	18397	8616	29672	8758	18611	8757	11567	3187	8615	8616	8615
GCA_019373835.1_ASM1937383v1_genomic.fa-SNP	6119	5871	8732	3669	8845	8846	8845	8845	8802	8845	7030	3116	8758	8488	8489	2594	8793	8490	8490	8715	8715	8715	8730	8779	18722	8736	8733	8700	8932	8791	8747	8755	3541	8807	4773	4773	8606	8842	18334	8740	29669	8754	18568	8753	11589	2467	8739	8740	8739
GCA_019373855.1_ASM1937385v1_genomic.fa-SNP	6770	7102	7321	6950	7521	7522	7521	7521	7534	7521	55	6842	7344	7675	7676	6912	7525	7677	7677	7453	7453	7453	7729	7369	18979	7337	7334	7456	7802	7523	7464	7347	7103	6296	7252	7252	7517	7754	18555	7343	29805	7346	18827	7345	11610	6983	7342	7343	7342
GCA_019373875.1_ASM1937387v1_genomic.fa-SNP	5892	5539	8714	3304	8800	8801	8800	8800	8754	8800	7096	4617	8754	8427	8428	3746	8745	8429	8429	8722	8722	8722	8736	8757	18762	8728	8725	8605	9048	8743	8729	8755	3575	8814	4671	4671	8611	8877	18451	8732	29544	8754	18598	8753	11607	3795	8731	8731	8731
GCA_019373885.1_ASM1937388v1_genomic.fa-SNP	9170	8927	6305	8681	6338	6339	6338	6338	6315	6338	8328	8667	6243	7509	7510	8390	6306	7511	7511	6139	6139	6139	6355	6235	19649	6319	6316	6552	6928	6304	6366	6241	8738	6443	9078	9078	6341	6717	19181	6323	30465	6240	19524	6239	12137	8744	6322	6323	6322
GCA_019373905.1_ASM1937390v1_genomic.fa-SNP	8751	8693	4897	8745	5078	5079	5078	5078	5278	5078	7591	8773	4493	6728	6729	8522	5269	6730	6730	5026	5026	5026	987	4487	18978	4901	4898	4641	5880	5267	5112	4495	8797	5056	8684	8684	4658	4430	18541	4905	29946	4494	18838	4493	11233	8624	4904	4905	4904
GCA_019373935.1_ASM1937393v1_genomic.fa-SNP	8693	8608	4443	8496	4741	4742	4741	4741	4803	4741	7530	8639	4438	6373	6374	8371	4794	6375	6375	4512	4512	4512	4847	4415	19036	4439	4436	5118	5427	4792	4763	4435	8538	4774	8574	8574	4736	5448	18587	4443	29968	4434	18839	4433	11005	8431	4442	4443	4442
GCA_019373955.1_ASM1937395v1_genomic.fa-SNP	8773	8668	5199	8572	5298	5299	5298	5298	5211	5298	7869	8724	5160	6462	6463	8502	5202	6464	6464	5006	5006	5006	5428	5160	18868	5203	5200	5532	5832	5200	5326	5168	8594	5396	8721	8721	5436	5784	18599	5207	30039	5167	18877	5166	11335	8522	5206	5207	5206
GCA_019373975.1_ASM1937397v1_genomic.fa-SNP	9820	9726	6720	9821	6775	6776	6775	6775	6739	6775	9037	9879	6703	7983	7984	9712	6730	7985	7985	6567	6567	6567	6939	6699	20168	6716	6713	7110	7457	6728	6802	6703	9883	6899	9832	9832	7025	7267	19742	6720	30917	6702	20003	6701	12610	9855	6719	6720	6719
GCA_019374005.1_ASM1937400v1_genomic.fa-SNP	8744	8835	4430	8632	4706	4707	4706	4706	4843	4706	7298	8768	295	6358	6359	8535	4834	6360	6360	4546	4546	4546	4714	273	18833	4444	4441	4970	5681	4832	4770	289	8618	4633	8773	8773	4639	5212	18462	4448	29816	288	18668	287	11094	8652	4447	4448	4447
GCA_019374035.1_ASM1937403v1_genomic.fa-SNP	18820	18606	18877	18663	18820	18821	18820	18820	18888	18820	18883	18679	18812	18942	18943	18547	18879	18944	18944	18912	18912	18912	18798	18809	10630	18889	18886	18767	18831	18877	18809	18815	18691	18999	18706	18706	18872	18832	17236	18893	28992	18814	10610	18813	19295	18614	18892	18893	18892
GCA_019374195.1_ASM1937419v1_genomic.fa-SNP	5691	5475	8898	4022	9011	9012	9011	9011	8938	9011	6860	4506	8917	8586	8587	4356	8928	8588	8588	8879	8879	8879	8916	8940	18919	8912	8909	8758	9176	8926	8951	8912	4290	8839	4841	4841	8818	8979	18606	8916	29774	8911	18750	8910	11831	3983	8915	8916	8915
GCA_019374255.1_ASM1937425v1_genomic.fa-SNP	8709	8614	4356	8564	4625	4626	4625	4625	4709	4625	7477	8714	4414	6418	6419	8401	4700	6420	6420	4450	4450	4450	4785	4397	19031	4372	4369	5103	5415	4698	4647	4417	8635	4744	8617	8617	4604	5402	18571	4376	29969	4416	18858	4415	11031	8542	4375	4376	4375
GCA_019374275.1_ASM1937427v1_genomic.fa-SNP	6777	7109	7329	6957	7528	7529	7528	7528	7541	7528	62	6849	7352	7682	7683	6919	7532	7684	7684	7460	7460	7460	7736	7377	18989	7347	7344	7463	7809	7530	7471	7355	7110	6303	7259	7259	7524	7761	18563	7351	29812	7354	18837	7353	11616	6990	7350	7351	7350
GCA_019374285.1_ASM1937428v1_genomic.fa-SNP	8344	8349	4201	8070	4700	4701	4700	4700	4754	4700	7182	8147	4574	6339	6340	7931	4745	6341	6341	4415	4415	4415	4385	4553	18716	4205	4202	4910	5668	4743	4738	4573	8142	4610	8156	8156	4610	5069	18273	4209	29783	4572	18561	4571	10998	8001	4208	4209	4208
GCA_019374585.1_ASM1937458v1_genomic.fa-SNP	8727	8675	3888	8586	4819	4820	4819	4819	4720	4819	6302	8707	4463	6555	6556	8370	4711	6557	6557	4460	4460	4460	5029	4443	18949	3904	3901	5035	5730	4709	4819	4459	8610	869	8637	8637	4819	5450	18583	3908	29933	4458	18784	4457	11181	8449	3907	3908	3907
GCA_019374815.1_ASM1937481v1_genomic.fa-SNP	18756	18622	18679	18558	18688	18689	18688	18688	18732	18688	18666	18560	18571	18796	18797	18442	18723	18798	18798	18727	18727	18727	18688	18589	17313	18694	18691	18605	18717	18721	18676	18582	18571	18829	18644	18644	18689	18625	694	18697	29696	18581	17293	18580	19168	18413	18696	18697	18696
GCA_019374845.1_ASM1937484v1_genomic.fa-SNP	6132	5876	8763	3687	8863	8864	8863	8863	8832	8863	7082	3169	8779	8516	8517	2585	8823	8518	8518	8746	8746	8746	8757	8802	18723	8767	8764	8717	8957	8821	8767	8774	3543	8836	4772	4772	8567	8853	18375	8771	29689	8773	18594	8772	11602	2489	8770	8771	8770
GCA_019374935.1_ASM1937493v1_genomic.fa-SNP	6272	6531	8666	6072	8778	8779	8778	8778	8831	8778	2638	5925	8734	8315	8316	6040	8822	8317	8317	8744	8744	8744	8790	8755	19037	8668	8665	8629	8847	8820	8723	8733	6232	8622	6500	6500	8648	8779	18641	8672	29851	8732	18881	8731	11533	6155	8671	8672	8671
GCA_019374955.1_ASM1937495v1_genomic.fa-SNP	5873	6364	8851	5959	8841	8842	8841	8841	8875	8841	5013	5723	8953	8365	8366	6183	8866	8367	8367	8853	8853	8853	8845	8974	19201	8865	8862	8807	9118	8864	8780	8946	6309	8893	6683	6683	8624	8770	18808	8869	29813	8945	19026	8944	11698	6203	8868	8868	8868
GCA_019375175.1_ASM1937517v1_genomic.fa-SNP	8648	8629	3780	8516	4701	4702	4701	4701	4604	4701	6231	8627	4407	6441	6442	8318	4595	6443	6443	4351	4351	4351	4887	4431	18928	3784	3781	4916	5655	4593	4699	4413	8585	646	8562	8562	4703	5300	18536	3788	29909	4412	18769	4411	11045	8446	3787	3788	3787
GCA_019375185.1_ASM1937518v1_genomic.fa-SNP	8646	8627	3778	8514	4699	4700	4699	4699	4602	4699	6229	8625	4405	6439	6440	8316	4593	6441	6441	4349	4349	4349	4885	4429	18926	3782	3779	4914	5653	4591	4697	4411	8583	644	8560	8560	4701	5298	18534	3786	29907	4410	18767	4409	11043	8444	3785	3786	3785
GCA_019375195.1_ASM1937519v1_genomic.fa-SNP	8647	8628	3779	8515	4700	4701	4700	4700	4603	4700	6230	8626	4406	6440	6441	8317	4594	6442	6442	4350	4350	4350	4886	4430	18927	3783	3780	4915	5654	4592	4698	4412	8584	645	8561	8561	4702	5299	18535	3787	29908	4411	18768	4410	11044	8445	3786	3787	3786
GCA_019375235.1_ASM1937523v1_genomic.fa-SNP	6110	5730	8796	4828	8888	8889	8888	8888	8866	8888	6644	4503	8915	8562	8563	4680	8856	8564	8564	8737	8737	8737	8770	8910	18945	8810	8807	8657	9084	8854	8849	8916	5012	8643	5010	5010	8701	8835	18669	8814	29798	8915	18768	8914	11839	4362	8813	8814	8813
GCA_019375275.1_ASM1937527v1_genomic.fa-SNP	8717	8665	3878	8576	4809	4810	4809	4809	4710	4809	6292	8697	4453	6545	6546	8360	4701	6547	6547	4452	4452	4452	5019	4433	18939	3894	3891	5025	5720	4699	4809	4449	8600	859	8627	8627	4809	5440	18575	3898	29923	4448	18774	4447	11176	8439	3897	3898	3897
GCA_019375285.1_ASM1937528v1_genomic.fa-SNP	5126	4348	8711	5276	8881	8882	8881	8881	8838	8881	6996	5751	8842	8738	8739	5504	8829	8740	8740	8736	8736	8736	8794	8867	18755	8727	8724	8848	9019	8827	8785	8845	5498	8831	5899	5899	8713	8918	18665	8729	29792	8844	18558	8843	11821	5653	8728	8729	8728
GCA_019375315.1_ASM1937531v1_genomic.fa-SNP	5771	5365	8662	1123	8767	8768	8767	8767	8758	8767	7066	3567	8711	8467	8468	2368	8749	8469	8469	8613	8613	8613	8767	8734	18811	8678	8675	8621	8901	8747	8687	8706	584	8684	4808	4808	8508	8789	18441	8682	29653	8705	18614	8704	11649	3669	8681	8682	8681
GCA_019375325.1_ASM1937532v1_genomic.fa-SNP	8967	8972	5181	8787	5029	5030	5029	5029	5058	5029	7763	8870	5177	6995	6996	8668	5049	6997	6997	5055	5055	5055	4637	5201	19012	5201	5198	3978	6324	5047	5021	5173	8759	5464	8867	8867	3529	201	18533	5205	29883	5172	18843	5171	11229	8750	5204	5205	5204
GCA_019375375.1_ASM1937537v1_genomic.fa-SNP	6130	5874	8760	3684	8860	8861	8860	8860	8830	8860	7079	3166	8776	8513	8514	2582	8821	8515	8515	8743	8743	8743	8754	8799	18720	8764	8761	8714	8955	8819	8764	8771	3540	8833	4770	4770	8564	8850	18372	8768	29686	8770	18591	8769	11600	2486	8767	8768	8767
GCA_019375395.1_ASM1937539v1_genomic.fa-SNP	6131	5875	8761	3685	8861	8862	8861	8861	8831	8861	7080	3167	8777	8514	8515	2583	8822	8516	8516	8744	8744	8744	8755	8800	18721	8765	8762	8715	8956	8820	8765	8772	3541	8834	4771	4771	8565	8851	18373	8769	29687	8771	18592	8770	11601	2487	8768	8769	8768
GCA_019375445.1_ASM1937544v1_genomic.fa-SNP	6272	6531	8666	6072	8778	8779	8778	8778	8831	8778	2638	5925	8734	8315	8316	6040	8822	8317	8317	8744	8744	8744	8790	8755	19037	8668	8665	8629	8847	8820	8723	8733	6232	8622	6500	6500	8648	8779	18641	8672	29851	8732	18881	8731	11533	6155	8671	8672	8671
GCA_019376035.1_ASM1937603v1_genomic.fa-SNP	8583	8519	6399	8346	6382	6383	6382	6382	6357	6382	7889	8745	6547	7306	7307	8457	6348	7308	7308	6262	6262	6262	6689	6526	18985	6401	6398	6603	6428	6346	6372	6544	8212	6486	8616	8616	6444	6743	18562	6405	29992	6543	18824	6542	11419	8507	6404	6405	6404
GCA_019436545.1_ASM1943654v1_genomic.fa-SNP	8888	8710	5160	8566	5042	5043	5042	5042	5083	5042	7454	8695	4976	6752	6753	8501	5074	6754	6754	4830	4830	4830	4782	4956	19029	5164	5161	9	6155	5072	5030	4978	8620	5006	8711	8711	4756	3864	18474	5168	29847	4977	18848	4976	11158	8563	5167	5168	5167
GCA_019436565.1_ASM1943656v1_genomic.fa-SNP	5319	5246	8858	5790	9003	9004	9003	9003	8848	9003	6829	6019	8928	8561	8562	5923	8839	8563	8563	8875	8875	8875	8962	8957	18739	8864	8861	8953	9036	8837	8907	8933	5942	8978	5948	5948	8716	8991	18545	8866	29595	8932	18567	8931	11838	6080	8865	8865	8865
GCA_019436585.1_ASM1943658v1_genomic.fa-SNP	5841	5535	8684	4243	8732	8733	8732	8732	8706	8732	7029	4605	8737	8638	8639	4444	8697	8640	8640	8645	8645	8645	8752	8758	18858	8698	8695	8580	9013	8695	8646	8732	4498	8731	4010	4010	8567	8780	18561	8704	29657	8731	18710	8730	11784	4295	8703	8704	8703
GCA_019436665.1_ASM1943666v1_genomic.fa-SNP	18988	18711	19013	18808	18905	18906	18905	18905	19000	18905	18984	18855	18840	19048	19049	18734	18991	19050	19050	18955	18955	18955	18950	18837	143	19007	19004	19007	18974	18989	18901	18837	18832	19085	18859	18859	19023	18972	17294	19011	29371	18836	436	18835	19344	18739	19010	19011	19010
GCA_019436745.1_ASM1943674v1_genomic.fa-SNP	18433	18094	18475	18093	18407	18408	18407	18407	18492	18407	18427	18292	18350	18533	18534	17952	18483	18535	18535	18489	18489	18489	18464	18359	1323	18477	18474	18506	18514	18481	18405	18357	18346	18568	18231	18231	18412	18433	17299	18481	28662	18356	1343	18355	18989	18123	18480	18481	18480
GCA_019659915.1_ASM1965991v1_genomic.fa-SNP	8637	8301	10293	6270	10359	10360	10359	10359	10359	10359	8417	7013	10138	10163	10164	6328	10350	10165	10165	10223	10223	10223	10266	10161	18308	10297	10294	10148	10445	10348	10322	10137	6423	10191	7575	7575	10022	10343	17796	10301	29526	10136	18129	10135	12836	6226	10300	10301	10300
GCA_019659985.1_ASM1965998v1_genomic.fa-SNP	6307	5935	8804	3274	8843	8844	8843	8843	8862	8843	6931	4593	8767	8630	8631	3856	8853	8632	8632	8749	8749	8749	8722	8767	18764	8812	8809	8671	8923	8851	8749	8764	3387	8746	4990	4990	8493	8854	18383	8816	29635	8763	18601	8762	11747	3773	8815	8816	8815
GCA_019660425.1_ASM1966042v1_genomic.fa-SNP	6290	5920	8758	3257	8791	8792	8791	8791	8818	8791	6912	4572	8752	8613	8614	3839	8809	8615	8615	8697	8697	8697	8678	8731	18758	8760	8757	8625	8879	8807	8697	8747	3370	8702	4971	4971	8474	8818	18374	8764	29639	8746	18587	8745	11728	3758	8763	8764	8763
GCA_019660475.1_ASM1966047v1_genomic.fa-SNP	8885	8816	4017	8649	4905	4906	4905	4905	4815	4905	6247	8790	4613	6593	6594	8476	4806	6595	6595	4557	4557	4557	5084	4601	19065	4029	4026	5023	5746	4804	4899	4623	8714	186	8781	8781	4885	5448	18672	4033	30086	4622	18929	4621	11226	8610	4032	4033	4032
GCA_019660615.1_ASM1966061v1_genomic.fa-SNP	8648	8518	4133	8354	5004	5005	5004	5004	4918	5004	5931	8600	4850	6647	6648	8147	4909	6649	6649	4695	4695	4695	5210	4830	18974	4149	4146	5294	5791	4907	4926	4846	8362	1288	8337	8337	5097	5618	18559	4153	30011	4845	18798	4844	11215	8174	4152	4153	4152
GCA_019660665.1_ASM1966066v1_genomic.fa-SNP	5674	5291	8708	4113	8826	8827	8826	8826	8772	8826	6946	4516	8810	8553	8554	4280	8762	8555	8555	8689	8689	8689	8764	8791	18860	8722	8719	8610	9081	8760	8766	8805	4475	8794	4794	4794	8671	8811	18547	8726	29615	8804	18670	8803	11832	3964	8725	8726	8725
GCA_019660675.1_ASM1966067v1_genomic.fa-SNP	6282	5906	8788	3245	8827	8828	8827	8827	8850	8827	6900	4534	8730	8599	8600	3825	8841	8601	8601	8733	8733	8733	8708	8761	18758	8796	8793	8651	8907	8839	8733	8737	3360	8730	4961	4961	8464	8834	18372	8800	29635	8736	18601	8735	11710	3744	8799	8800	8799
GCA_019660745.1_ASM1966074v1_genomic.fa-SNP	6309	5937	8806	3276	8845	8846	8845	8845	8864	8845	6933	4595	8769	8632	8633	3858	8855	8634	8634	8751	8751	8751	8724	8769	18766	8814	8811	8673	8925	8853	8751	8766	3389	8748	4992	4992	8495	8856	18385	8818	29637	8765	18603	8764	11749	3775	8817	8818	8817
GCA_019730435.1_ASM1973043v1_genomic.fa-SNP	6029	5640	8663	2492	8835	8836	8835	8835	8769	8835	7243	3577	8705	8443	8444	3027	8760	8445	8445	8575	8575	8575	8721	8728	18994	8665	8662	8573	8968	8758	8795	8706	2808	8760	4600	4600	8537	8797	18567	8669	29749	8705	18792	8704	11716	3876	8668	8669	8668
GCA_019730465.1_ASM1973046v1_genomic.fa-SNP	6029	5640	8663	2492	8835	8836	8835	8835	8769	8835	7243	3577	8705	8443	8444	3027	8760	8445	8445	8575	8575	8575	8721	8728	18994	8665	8662	8573	8968	8758	8795	8706	2808	8760	4600	4600	8537	8797	18567	8669	29749	8705	18792	8704	11716	3876	8668	8669	8668
GCA_019772075.1_ASM1977207v1_genomic.fa-SNP	6148	5854	8660	3131	8735	8736	8735	8735	8730	8735	6714	4443	8594	8448	8449	3763	8721	8450	8450	8571	8571	8571	8610	8625	18753	8668	8665	8531	8778	8719	8698	8601	3278	8567	4848	4848	8422	8751	18357	8672	29625	8600	18597	8599	11645	3644	8671	8672	8671
GCA_019879295.1_ASM1987929v1_genomic.fa-SNP	6130	5752	8700	3137	8718	8719	8718	8718	8721	8718	7073	4304	8705	8456	8457	3656	8712	8458	8458	8615	8615	8615	8644	8728	18708	8704	8701	8604	8892	8710	8639	8704	3146	8733	4869	4869	8511	8764	18331	8708	29645	8703	18532	8702	11597	3504	8707	8708	8707
GCA_019879845.1_ASM1987984v1_genomic.fa-SNP	5809	6054	8644	4914	8898	8899	8898	8898	8872	8898	7183	4855	8815	8499	8500	4842	8862	8501	8501	8795	8795	8795	8728	8816	19006	8650	8647	8677	9064	8860	8829	8812	5151	8718	4895	4895	8664	8898	18646	8654	29827	8811	18815	8810	11632	4812	8653	8653	8653
GCA_019926425.1_ASM1992642v1_genomic.fa-SNP	6304	5906	8762	3265	8794	8795	8794	8794	8816	8794	6904	4576	8763	8606	8607	3801	8807	8608	8608	8701	8701	8701	8678	8742	18742	8762	8759	8627	8879	8805	8700	8758	3382	8701	4986	4986	8512	8816	18389	8766	29667	8757	18597	8756	11738	3760	8765	8766	8765
GCA_019926465.1_ASM1992646v1_genomic.fa-SNP	8511	8381	6503	8167	6345	6346	6345	6345	6334	6345	7638	8398	6417	633	634	8059	6325	635	635	6324	6324	6324	6857	6396	19020	6507	6504	6785	6725	6323	6327	6418	8239	6605	8267	8267	6728	7011	18677	6511	30009	6417	18853	6416	11401	8047	6510	6511	6510
GCA_019926675.1_ASM1992667v1_genomic.fa-SNP	5806	5502	8151	4449	8427	8428	8427	8427	8386	8427	7122	4796	8270	8322	8323	4576	8376	8324	8324	8239	8239	8239	8207	8253	18812	8167	8164	8108	8709	8374	8401	8267	4518	7828	5139	5139	8029	8401	18491	8171	29766	8266	18626	8265	11693	4253	8170	8171	8170
GCA_019926765.1_ASM1992676v1_genomic.fa-SNP	5967	6325	8470	5854	8632	8633	8632	8632	8589	8632	6218	5853	8632	8261	8262	6061	8580	8263	8263	8580	8580	8580	8571	8647	18975	8480	8477	8517	8826	8578	8584	8633	6107	8536	6111	6111	8481	8700	18725	8484	29746	8632	18809	8631	11701	5883	8483	8483	8483
GCA_019926805.1_ASM1992680v1_genomic.fa-SNP	5806	5502	8151	4449	8427	8428	8427	8427	8386	8427	7122	4796	8270	8322	8323	4576	8376	8324	8324	8239	8239	8239	8207	8253	18812	8167	8164	8108	8709	8374	8401	8267	4518	7828	5139	5139	8029	8401	18491	8171	29766	8266	18626	8265	11693	4253	8170	8171	8170
GCA_019926825.1_ASM1992682v1_genomic.fa-SNP	5967	6325	8470	5854	8632	8633	8632	8632	8589	8632	6218	5853	8632	8261	8262	6061	8580	8263	8263	8580	8580	8580	8571	8647	18975	8480	8477	8517	8826	8578	8584	8633	6107	8536	6111	6111	8481	8700	18725	8484	29746	8632	18809	8631	11701	5883	8483	8483	8483
GCA_019926845.1_ASM1992684v1_genomic.fa-SNP	5967	6325	8470	5854	8632	8633	8632	8632	8589	8632	6218	5853	8632	8261	8262	6061	8580	8263	8263	8580	8580	8580	8571	8647	18975	8480	8477	8517	8826	8578	8584	8633	6107	8536	6111	6111	8481	8700	18725	8484	29746	8632	18809	8631	11701	5883	8483	8483	8483
GCA_019926905.1_ASM1992690v1_genomic.fa-SNP	17220	17005	16903	16956	16941	16942	16941	16941	16958	16941	17184	16975	16823	17193	17194	16878	16953	17195	17195	16948	16948	16948	16975	16831	16930	16915	16912	16955	17009	16951	16920	16832	17011	17050	17021	17021	16938	16918	16247	16917	29049	16831	16776	16830	17654	16902	16916	16917	16916
GCA_020143645.1_ASM2014364v1_genomic.fa-SNP	8489	8641	6516	8399	6355	6356	6355	6355	6344	6355	7747	8644	6383	2661	2662	8430	6335	2663	2663	6324	6324	6324	6769	6364	19048	6530	6527	6679	6800	6333	6359	6384	8518	6555	8603	8603	6486	6851	18592	6536	30084	6383	18859	6382	11454	8522	6535	6536	6535
GCA_020147565.1_ASM2014756v1_genomic.fa-SNP	8713	8650	3782	8568	4700	4701	4700	4700	4605	4700	6262	8706	4455	6483	6484	8341	4596	6485	6485	4353	4353	4353	4903	4433	18966	3788	3785	4908	5665	4594	4700	4457	8603	661	8606	8606	4734	5290	18578	3792	29951	4456	18797	4455	11096	8462	3791	3792	3791
GCA_020147785.1_ASM2014778v1_genomic.fa-SNP	6016	5650	8616	2885	8712	8713	8712	8712	8670	8712	7068	4184	8672	8388	8389	3392	8661	8390	8390	8556	8556	8556	8588	8683	18759	8624	8621	8504	8943	8659	8641	8679	3230	8696	4729	4729	8591	8729	18462	8628	29522	8678	18581	8677	11619	3296	8627	8627	8627
GCA_020168275.1_ASM2016827v1_genomic.fa-SNP	6294	5924	8762	3261	8795	8796	8795	8795	8822	8795	6916	4576	8756	8617	8618	3843	8813	8619	8619	8701	8701	8701	8682	8735	18762	8764	8761	8629	8883	8811	8701	8751	3374	8706	4975	4975	8478	8822	18378	8768	29642	8750	18591	8749	11732	3762	8767	8768	8767
GCA_020168315.1_ASM2016831v1_genomic.fa-SNP	6301	5929	8798	3268	8837	8838	8837	8837	8860	8837	6925	4579	8753	8624	8625	3850	8851	8626	8626	8743	8743	8743	8716	8761	18750	8806	8803	8665	8917	8849	8743	8762	3381	8740	4984	4984	8491	8848	18369	8810	29625	8761	18595	8760	11733	3767	8809	8810	8809
GCA_020168425.1_ASM2016842v1_genomic.fa-SNP	8631	8339	10299	6207	10376	10377	10376	10376	10377	10376	8462	6986	10145	10164	10165	6312	10368	10166	10166	10248	10248	10248	10303	10170	18298	10303	10300	10167	10430	10366	10339	10148	6357	10197	7541	7541	10058	10365	17801	10307	29458	10147	18127	10146	12836	6223	10306	10307	10306
GCA_020215785.1_ASM2021578v1_genomic.fa-SNP	8808	8855	4410	8683	4713	4714	4713	4713	4794	4713	7333	8807	45	6324	6325	8577	4785	6326	6326	4530	4530	4530	4703	50	18833	4422	4419	4965	5762	4783	4777	46	8697	4597	8820	8820	4694	5183	18458	4426	29776	45	18683	44	11039	8682	4425	4426	4425
GCA_020421545.1_ASM2042154v1_genomic.fa-SNP	8712	8858	6407	8603	6347	6348	6347	6347	6331	6347	7821	8695	6284	946	947	8528	6322	948	948	6238	6238	6238	6803	6271	19129	6411	6408	6681	6727	6320	6343	6291	8663	6143	8675	8675	6611	6927	18725	6415	30136	6290	18985	6289	11585	8628	6414	6415	6414
GCA_020421595.1_ASM2042159v1_genomic.fa-SNP	8947	8944	4490	8709	4774	4775	4774	4774	4782	4774	7660	8940	4914	6870	6871	8647	4773	6872	6872	4567	4567	4567	5428	4892	19024	4486	4483	5233	6060	4771	4788	4912	8778	4885	8911	8911	4923	5511	18584	4490	29961	4911	18848	4910	11306	8735	4489	4490	4489
GCA_020421675.1_ASM2042167v1_genomic.fa-SNP	8843	8839	3974	8610	4882	4883	4882	4882	4776	4882	6271	8770	4588	6586	6587	8497	4767	6588	6588	4507	4507	4507	5048	4566	19067	3988	3985	4986	5712	4765	4882	4586	8679	105	8749	8749	4890	5410	18681	3992	30086	4585	18900	4584	11215	8568	3991	3992	3991
GCA_020421725.1_ASM2042172v1_genomic.fa-SNP	8947	8944	4490	8709	4774	4775	4774	4774	4782	4774	7660	8940	4914	6870	6871	8647	4773	6872	6872	4567	4567	4567	5428	4892	19024	4486	4483	5233	6060	4771	4788	4912	8778	4885	8911	8911	4923	5511	18584	4490	29961	4911	18848	4910	11306	8735	4489	4490	4489
GCA_020421805.1_ASM2042180v1_genomic.fa-SNP	31190	31147	31108	30965	31081	31082	31081	31081	31060	31081	31097	31021	30871	31280	31281	30884	31051	31282	31282	31101	31101	31101	31094	30868	30120	31103	31100	31023	31172	31049	31064	30870	30920	31154	31006	31006	31175	31048	30537	31107	4566	30869	30089	30868	31398	30931	31106	31107	31106
GCA_020421975.1_ASM2042197v1_genomic.fa-SNP	8703	8657	4525	8580	4682	4683	4682	4682	4665	4682	7493	8677	4816	6542	6543	8495	4656	6544	6544	4465	4465	4465	5177	4796	19112	4519	4518	5376	5696	4654	4752	4816	8645	5149	8672	8672	4938	5286	18591	4525	29944	4815	18936	4814	11200	8548	4524	4525	4524
GCA_020422065.1_ASM2042206v1_genomic.fa-SNP	8724	8842	6404	8610	6309	6310	6309	6309	6327	6309	7812	8699	6290	869	870	8501	6318	871	871	6228	6228	6228	6783	6269	19141	6408	6405	6670	6712	6316	6305	6291	8666	6135	8707	8707	6598	6910	18745	6412	30145	6290	18974	6289	11604	8620	6411	6412	6411
GCA_020422125.1_ASM2042212v1_genomic.fa-SNP	6445	5807	8892	4935	9004	9005	9004	9004	8927	9004	7479	5173	9034	8712	8713	4759	8917	8714	8714	8882	8882	8882	8922	9057	18966	8906	8903	8953	9144	8915	8952	9033	4545	8903	1197	1197	8839	9081	18616	8912	29787	9032	18792	9031	11964	4935	8911	8912	8911
GCA_020422165.1_ASM2042216v1_genomic.fa-SNP	8802	8719	4590	8738	1224	1225	1224	1224	162	1224	7467	8756	4840	6258	6259	8618	153	6260	6260	2040	2040	2040	5279	4824	18973	4594	4591	5077	5529	151	1226	4846	8777	4841	8684	8684	4845	5074	18541	4598	29890	4845	18828	4844	11140	8679	4597	4598	4597
GCA_020422465.1_ASM2042246v1_genomic.fa-SNP	8417	8105	10539	4714	10620	10621	10620	10620	10588	10620	9027	6138	10562	10416	10417	5067	10579	10418	10418	10505	10505	10505	10639	10541	15486	10544	10541	10444	10755	10577	10540	10559	4127	10498	7439	7439	10383	10606	18269	10549	29546	10558	15371	10557	13088	6237	10548	10549	10548
GCA_020422845.1_ASM2042284v1_genomic.fa-SNP	18809	18458	18763	18554	18724	18725	18724	18724	18801	18724	18841	18604	18658	18908	18909	18432	18792	18910	18910	18807	18807	18807	18698	18657	9770	18769	18766	18704	18830	18790	18714	18659	18588	18913	18640	18640	18645	18666	17169	18773	29083	18658	9933	18657	19182	18512	18772	18772	18772
GCA_020422865.1_ASM2042286v1_genomic.fa-SNP	18809	18458	18763	18554	18724	18725	18724	18724	18801	18724	18841	18604	18658	18908	18909	18432	18792	18910	18910	18807	18807	18807	18698	18657	9770	18769	18766	18704	18830	18790	18714	18659	18588	18913	18640	18640	18645	18666	17169	18773	29083	18658	9933	18657	19182	18512	18772	18772	18772
GCA_020594895.1_ASM2059489v1_genomic.fa-SNP	6104	5731	8672	3083	8708	8709	8708	8708	8696	8708	7080	4322	8636	8474	8475	3611	8687	8476	8476	8609	8609	8609	8625	8657	18742	8686	8683	8592	8873	8685	8642	8629	3069	8689	4796	4796	8482	8741	18381	8690	29711	8628	18572	8627	11713	3402	8689	8690	8689
GCA_020594975.1_ASM2059497v1_genomic.fa-SNP	8679	8738	4834	8634	4872	4873	4872	4872	4845	4872	7654	8716	4676	6529	6530	8457	4836	6531	6531	4725	4725	4725	5255	4666	19005	4830	4827	5409	5679	4834	4862	4674	8662	5042	8729	8729	5153	5424	18595	4834	29972	4673	18821	4672	11318	8596	4833	4834	4833
GCA_020683045.1_ASM2068304v1_genomic.fa-SNP	20489	20609	20711	20298	20677	20678	20677	20677	20646	20677	20601	20335	20668	20786	20787	20254	20637	20788	20788	20705	20705	20705	20645	20673	19057	20719	20716	20638	20788	20635	20648	20674	20326	20817	20355	20355	20633	20677	18078	20725	31868	20674	19097	20673	21016	20305	20724	20725	20724
GCA_020683085.1_ASM2068308v1_genomic.fa-SNP	8835	8876	4391	8706	4700	4701	4700	4700	4777	4700	7354	8828	66	6349	6350	8602	4768	6351	6351	4517	4517	4517	4694	49	18836	4407	4404	4948	5745	4766	4762	71	8726	4580	8847	8847	4719	5184	18460	4411	29781	70	18690	69	11058	8703	4410	4411	4410
GCA_020684805.1_ASM2068480v1_genomic.fa-SNP	6109	5736	8677	3088	8713	8714	8713	8713	8701	8713	7085	4327	8641	8479	8480	3616	8692	8481	8481	8614	8614	8614	8630	8662	18747	8691	8688	8597	8878	8690	8647	8634	3074	8694	4801	4801	8487	8746	18386	8695	29714	8633	18577	8632	11718	3407	8694	8695	8694
GCA_020782465.1_ASM2078246v1_genomic.fa-SNP	8885	8828	4025	8649	4891	4892	4891	4891	4829	4891	6271	8792	4633	6591	6592	8486	4820	6593	6593	4551	4551	4551	5082	4611	19079	4029	4026	4997	5752	4818	4887	4635	8708	196	8777	8777	4891	5454	18710	4033	30077	4634	18918	4633	11234	8618	4032	4033	4032
GCA_020821895.1_ASM2082189v1_genomic.fa-SNP	8721	8839	6439	8605	6346	6347	6346	6346	6364	6346	7807	8692	6287	867	868	8500	6355	869	869	6265	6265	6265	6812	6308	19168	6443	6440	6717	6757	6353	6342	6288	8661	6154	8700	8700	6597	6933	18767	6447	30171	6287	19001	6286	11616	8617	6446	6447	6446
GCA_020822055.1_ASM2082205v1_genomic.fa-SNP	8745	8863	6425	8631	6330	6331	6330	6330	6348	6330	7833	8720	6311	889	890	8520	6339	891	891	6249	6249	6249	6804	6290	19164	6429	6426	6691	6731	6337	6326	6312	8687	6156	8726	8726	6619	6931	18764	6433	30165	6311	18997	6310	11624	8641	6432	6433	6432
GCA_020905655.1_ASM2090565v1_genomic.fa-SNP	6037	5786	8690	2986	8781	8782	8781	8781	8750	8781	7145	4255	8787	8576	8577	3583	8741	8578	8578	8659	8659	8659	8666	8766	18709	8704	8701	8589	8888	8739	8685	8780	3043	8795	4800	4800	8553	8766	18345	8708	29730	8779	18522	8778	11649	3393	8707	8708	8707
GCA_021083245.1_ASM2108324v1_genomic.fa-SNP	8640	8737	117	8596	4675	4676	4675	4675	4544	4675	7307	8724	4403	6442	6443	8496	4535	6444	6444	4272	4272	4272	4832	4379	19013	111	108	5132	5587	4533	4685	4401	8631	3977	8655	8655	4511	5089	18550	115	29903	4400	18825	4399	10992	8567	114	115	114
GCA_021083285.1_ASM2108328v1_genomic.fa-SNP	8739	8916	6145	8639	6205	6206	6205	6205	6090	6205	7676	8742	6063	1389	1390	8537	6081	1391	1391	6018	6018	6018	6681	6042	19229	6159	6156	6546	6634	6079	6203	6060	8700	5602	8734	8734	6498	6736	18811	6163	30193	6059	19061	6058	11516	8659	6162	6163	6162
GCA_021089875.1_ASM2108987v1_genomic.fa-SNP	8511	8381	6505	8169	6347	6348	6347	6347	6336	6347	7640	8398	6419	635	636	8059	6327	637	637	6324	6324	6324	6859	6398	19021	6509	6506	6787	6727	6325	6329	6420	8241	6607	8267	8267	6730	7013	18677	6513	30010	6419	18854	6418	11400	8047	6512	6513	6512
GCA_021229495.1_ASM2122949v1_genomic.fa-SNP	8849	8776	4369	8672	4307	4308	4307	4307	4399	4307	7477	8736	4775	6540	6541	8474	4390	6542	6542	4112	4112	4112	4992	4757	18987	4371	4368	4962	5878	4388	4349	4777	8717	4428	8674	8674	4816	5215	18568	4375	29942	4776	18817	4775	10974	8570	4374	4375	4374
GCA_021229545.1_ASM2122954v1_genomic.fa-SNP	8674	8703	4767	8665	4953	4954	4953	4953	5106	4953	7601	8718	4500	6773	6774	8500	5097	6775	6775	4770	4770	4770	1600	4484	18970	4763	4760	4591	5841	5095	4959	4498	8726	4864	8649	8649	4512	4359	18555	4767	29928	4497	18782	4496	11129	8584	4766	4767	4766
GCA_021229615.1_ASM2122961v1_genomic.fa-SNP	6085	5682	8717	4564	8942	8943	8942	8942	8874	8942	6985	3933	8872	8579	8580	3256	8865	8581	8581	8828	8828	8828	8810	8895	18824	8733	8730	8802	9137	8863	8858	8871	4710	8791	4231	4231	8701	8981	18482	8735	29652	8870	18686	8869	11680	3469	8734	8735	8734
GCA_021342075.1_ASM2134207v1_genomic.fa-SNP	5633	5855	8671	4899	8850	8851	8850	8850	8797	8850	6981	3902	8852	8463	8464	5126	8787	8465	8465	8739	8739	8739	8908	8873	19097	8687	8684	8788	9123	8785	8781	8849	5241	8808	4855	4855	8725	8975	18758	8691	29855	8848	18941	8847	11834	4716	8690	8691	8690
GCA_021342255.1_ASM2134225v1_genomic.fa-SNP	8903	8901	4544	8625	4816	4817	4816	4816	4844	4816	7585	8902	4970	6892	6893	8575	4835	6894	6894	4635	4635	4635	5496	4950	19012	4548	4545	5268	6075	4833	4816	4970	8694	4957	8845	8845	4987	5590	18582	4552	29961	4969	18862	4968	11349	8659	4551	4552	4551
GCA_021342455.1_ASM2134245v1_genomic.fa-SNP	20353	20467	20537	20182	20499	20500	20499	20499	20453	20499	20424	20246	20482	20637	20638	20079	20444	20639	20639	20523	20523	20523	20477	20485	18968	20549	20546	20485	20737	20442	20470	20489	20180	20644	20197	20197	20438	20497	18061	20555	31927	20488	18996	20487	20860	20194	20554	20554	20554
GCA_021342505.1_ASM2134250v1_genomic.fa-SNP	6173	5848	8902	3580	8968	8969	8968	8968	8949	8968	7249	4282	8874	8694	8695	3786	8940	8696	8696	8858	8858	8858	8882	8889	18830	8910	8907	8766	9100	8938	8858	8871	3434	8954	4994	4994	8682	8970	18474	8914	29650	8870	18665	8869	11731	3540	8913	8914	8913
GCA_021342595.1_ASM2134259v1_genomic.fa-SNP	17884	17744	17805	17635	17807	17808	17807	17807	17883	17807	17733	17678	17678	17942	17943	17508	17874	17944	17944	17901	17901	17901	17731	17670	16956	17817	17814	17717	17643	17872	17782	17677	17643	17903	17723	17723	17808	17730	16380	17819	29026	17676	16963	17675	18275	17504	17818	17819	17818
GCA_021342715.1_ASM2134271v1_genomic.fa-SNP	8643	8333	10317	6232	10385	10386	10385	10385	10388	10385	8503	7016	10155	10175	10176	6286	10379	10177	10177	10270	10270	10270	10321	10168	18308	10323	10320	10165	10438	10377	10348	10150	6360	10209	7539	7539	10002	10369	17829	10327	29456	10149	18146	10148	12858	6234	10326	10327	10326
GCA_021342815.1_ASM2134281v1_genomic.fa-SNP	20338	20452	20520	20167	20482	20483	20482	20482	20438	20482	20413	20231	20465	20626	20627	20064	20429	20628	20628	20508	20508	20508	20460	20468	18971	20532	20529	20468	20726	20427	20453	20472	20165	20633	20182	20182	20427	20486	18062	20538	31918	20471	19003	20470	20845	20179	20537	20537	20537
GCA_021343055.1_ASM2134305v1_genomic.fa-SNP	8961	8974	5186	8770	5021	5022	5021	5021	5076	5021	7753	8869	5173	6991	6992	8679	5067	6993	6993	5038	5038	5038	4626	5197	19013	5192	5189	3979	6336	5065	5013	5177	8806	5469	8863	8863	3544	190	18530	5196	29882	5176	18804	5175	11226	8770	5195	5196	5195
GCA_021343135.1_ASM2134313v1_genomic.fa-SNP	18943	18669	18963	18774	18861	18862	18861	18861	18953	18861	18947	18811	18802	19005	19006	18690	18944	19007	19007	18906	18906	18906	18906	18799	598	18957	18954	18958	18943	18942	18857	18799	18799	19048	18811	18811	18988	18929	17308	18961	29375	18798	620	18797	19337	18695	18960	18961	18960
GCA_021343335.1_ASM2134333v1_genomic.fa-SNP	8575	8608	6294	8449	6250	6251	6250	6250	6190	6250	7758	8458	6196	285	286	8333	6181	287	287	6136	6136	6136	6723	6187	19037	6310	6307	6619	6618	6179	6244	6207	8523	6410	8525	8525	6551	6886	18660	6314	30024	6206	18882	6205	11370	8388	6313	6314	6313
GCA_021343415.1_ASM2134341v1_genomic.fa-SNP	8577	8610	6296	8451	6252	6253	6252	6252	6192	6252	7760	8460	6198	287	288	8335	6183	289	289	6138	6138	6138	6725	6189	19039	6312	6309	6621	6620	6181	6246	6209	8525	6412	8527	8527	6553	6888	18662	6316	30026	6208	18884	6207	11372	8390	6315	6316	6315
GCA_021343555.1_ASM2134355v1_genomic.fa-SNP	8894	8825	4024	8654	4902	4903	4902	4902	4824	4902	6270	8805	4630	6590	6591	8483	4815	6592	6592	4562	4562	4562	5093	4612	19083	4040	4037	5030	5749	4813	4898	4628	8719	195	8786	8786	4888	5457	18705	4044	30098	4627	18928	4626	11241	8615	4043	4044	4043
GCA_021343705.1_ASM2134370v1_genomic.fa-SNP	20354	20468	20538	20183	20500	20501	20500	20500	20454	20500	20425	20247	20483	20638	20639	20080	20445	20640	20640	20524	20524	20524	20478	20486	18969	20550	20547	20486	20738	20443	20471	20490	20181	20645	20198	20198	20439	20498	18062	20556	31928	20489	18997	20488	20861	20195	20555	20555	20555
GCA_021343755.1_ASM2134375v1_genomic.fa-SNP	6144	6654	8737	6102	8864	8865	8864	8864	8883	8864	3350	5567	8804	8425	8426	6110	8874	8427	8427	8815	8815	8815	8847	8827	19123	8744	8741	8704	8925	8872	8797	8803	6305	8761	6556	6556	8697	8862	18678	8749	29906	8802	18973	8801	11587	6119	8748	8749	8748
GCA_021343765.1_ASM2134376v1_genomic.fa-SNP	17876	17736	17798	17628	17799	17800	17799	17799	17875	17799	17725	17670	17670	17935	17936	17501	17866	17937	17937	17893	17893	17893	17723	17662	16946	17810	17807	17709	17635	17864	17774	17669	17636	17895	17716	17716	17800	17723	16370	17812	29016	17668	16953	17667	18268	17497	17811	17812	17811
GCA_021343785.1_ASM2134378v1_genomic.fa-SNP	18713	18371	18692	18441	18663	18664	18663	18663	18749	18663	18780	18520	18596	18845	18846	18348	18740	18847	18847	18746	18746	18746	18622	18595	10110	18698	18695	18627	18782	18738	18653	18597	18475	18852	18567	18567	18589	18610	17137	18702	29070	18596	9886	18595	19143	18428	18701	18701	18701
GCA_021343855.1_ASM2134385v1_genomic.fa-SNP	17876	17736	17798	17628	17799	17800	17799	17799	17875	17799	17725	17670	17670	17935	17936	17501	17866	17937	17937	17893	17893	17893	17723	17662	16946	17810	17807	17709	17635	17864	17774	17669	17636	17895	17716	17716	17800	17723	16370	17812	29016	17668	16953	17667	18268	17497	17811	17812	17811
GCA_021397895.1_ASM2139789v1_genomic.fa-SNP	8974	8960	5130	8774	4998	4999	4998	4998	5021	4998	7764	8881	5171	7015	7016	8658	5012	7017	7017	4995	4995	4995	4597	5153	19014	5136	5133	3907	6299	5010	4994	5175	8797	5383	8878	8878	3584	114	18536	5140	29892	5174	18848	5173	11254	8758	5139	5140	5139
GCA_021398695.1_ASM2139869v1_genomic.fa-SNP	8975	8961	5131	8775	4999	5000	4999	4999	5022	4999	7765	8882	5172	7016	7017	8659	5013	7018	7018	4996	4996	4996	4598	5154	19015	5137	5134	3908	6300	5011	4995	5176	8798	5384	8879	8879	3585	115	18537	5141	29893	5175	18849	5174	11255	8759	5140	5141	5140
GCA_021398875.1_ASM2139887v1_genomic.fa-SNP	11633	11990	11011	11643	11260	11261	11260	11260	11157	11260	11577	11535	11094	11479	11480	11512	11150	11481	11481	11032	11032	11032	11293	11073	19356	11027	11024	11141	11502	11148	11264	11091	11643	11247	11761	11761	11056	11245	18913	11031	30434	11090	19186	11089	335	11588	11030	11031	11030
GCA_021416435.1_ASM2141643v1_genomic.fa-SNP	17876	17736	17800	17629	17801	17802	17801	17801	17877	17801	17725	17672	17672	17943	17944	17502	17868	17945	17945	17895	17895	17895	17732	17664	16950	17812	17809	17711	17637	17866	17776	17671	17637	17904	17717	17717	17802	17724	16374	17814	29020	17670	16957	17669	18269	17498	17813	17814	17813
GCA_021416485.1_ASM2141648v1_genomic.fa-SNP	6296	5926	8764	3263	8797	8798	8797	8797	8824	8797	6918	4578	8758	8619	8620	3845	8815	8621	8621	8703	8703	8703	8684	8737	18764	8766	8763	8631	8885	8813	8703	8753	3376	8708	4977	4977	8480	8824	18380	8770	29645	8752	18593	8751	11734	3764	8769	8770	8769
GCA_021416565.1_ASM2141656v1_genomic.fa-SNP	20341	20455	20525	20170	20487	20488	20487	20487	20441	20487	20412	20234	20470	20625	20626	20067	20432	20627	20627	20511	20511	20511	20465	20473	18970	20537	20534	20473	20725	20430	20458	20477	20168	20632	20185	20185	20426	20485	18065	20543	31915	20476	18998	20475	20848	20182	20542	20542	20542
GCA_021416995.1_ASM2141699v1_genomic.fa-SNP	8503	8373	6495	8159	6337	6338	6337	6337	6326	6337	7630	8390	6409	625	626	8051	6317	627	627	6316	6316	6316	6849	6388	19013	6499	6496	6777	6717	6315	6319	6410	8231	6597	8259	8259	6720	7003	18669	6503	30002	6409	18846	6408	11391	8039	6502	6503	6502
GCA_021417145.1_ASM2141714v1_genomic.fa-SNP	18735	18529	18751	18632	18734	18735	18734	18734	18776	18734	18833	18587	18730	18888	18889	18481	18767	18890	18890	18839	18839	18839	18719	18727	10674	18763	18760	18699	18971	18765	18723	18733	18637	19020	18623	18623	18816	18780	17192	18767	28959	18732	10654	18731	19188	18593	18766	18767	18766
[truncated: 114 more rows]
[truncated: 830 more columns]

## Sheet: Table. S4
Table. S4. The abundance of the 258 ARG subtypes in the 2144 isolates.
[truncated: 259 more rows]
[truncated: 2,096 more columns]

## Sheet: Table. S5
Table. S5. 243 blaCTX-M variants background information.
ID	AA	NU	collection date	country	host	species	genus
[truncated: 243 more rows]
